# Supplementary material for: Genome-wide Pleiotropy Analysis Reveals Shared Genetic Associations between Type 2 Diabetes Mellitus and Subcortical Brain Volumes
Source: Research (Wash D C). 2025 May 6;8:0688. doi: 10.34133/research.0688 (PMC12053431; doi:10.34133/research.0688)
Supplement: Supplementary 1 — Figs. S1 to S36 Tables S1 to S17 [file research.0688.f1.zip]

Archive with 2 entries (2 files):
- Supplementary Information.pdf
- Supplementary Tables.xlsx
