# Supplementary material for: Genome-wide Pleiotropy Analysis Reveals Shared Genetic Associations between Type 2 Diabetes Mellitus and Subcortical Brain Volumes
Source: Research (Wash D C). 2025 May 6;8:0688. doi: 10.34133/research.0688 (PMC12053431; doi:10.34133/research.0688)
Supplement: Supplementary 1 — Figs. S1 to S36 Tables S1 to S17 [file research.0688.f1.zip › Supplementary Tables.xlsx]

## Sheet: Index
Tables	Contents
Table S1	Results of univariate MiXeR analysis.
Table S2	Results of bivariate MiXeR analysis.
Table S3	Genomic loci for T2DM conditioning on each subcortical brain volume.
Table S4	Distinct genomic loci for T2DM conditioning on subcortical brain volumes.
Table S5	Genomic loci for each subcortical volume conditioning on T2DM.
Table S6	Distinct genomic loci across 14 subcortical brain volumes conditioning on T2DM.
Table S7	Genomic loci shared between T2DM and subcortical brain volumes identified by conjunctional FDR.
Table S8	Overlapping genomic loci associated with T2DM and at least two subcortical volumetric traits at conjFDR < 0.05.
Table S9	Distinct shared loci across 14 subcortical brain volumes identified by conjunctional FDR.
Table S10	All candidate SNPs shared between T2DM and subcortical brain volumes with conjunctional FDR < 0.1.
Table S11	Genes mapped by candidate SNPs with conjunctional FDR < 0.1 shared between T2DM and subcortical brain volumes.
Table S12	Significant enriched traits in GWAS catalog among 769 shared genes.
Table S13	Significant enriched biological pathways among 769 shared genes.
Table S14	Associations of expression of shared genes in the brain with subcortical volumes.
Table S15	Associations of expression of shared genes in the brain with T2DM.
Table S16	Summary of previous GWAS and cond/conjFDR studies for novelty comparison of T2DM loci.
Table S17	Summary of previous GWAS and cond/conjFDR studies for novelty comparison of subcortical brain volume loci.

## Sheet: Table S1
Supplementary Table 1. Results of univariate MiXeR analysis.
Traits	pi(mean)	pi(std)	sig2_beta(mean)	sig2_beta(std)	h2(mean)	h2(std)	nc@p9(mean)	nc@p9(std)	AIC
Volume of left thalamus	0.000996302	6.99889e-05	0.000116326	6.75455e-06	0.239494	0.0063813	3177.32	223.203	33.0697
Volume of left caudate	0.000569709	2.64478e-05	0.000249854	8.77498e-06	0.294807	0.00560557	1816.87	84.345	154.676
Volume of left putamen	0.000498192	4.01588e-05	0.000248651	1.61479e-05	0.255669	0.00714731	1588.79	128.071	148.07
Volume of left pallidum	0.000908331	5.00905e-05	0.000144258	5.80333e-06	0.271246	0.00667293	2896.77	159.744	59.5212
Volume of left hippocampus	0.000296921	3.3278e-05	0.000346632	2.8356e-05	0.211585	0.00788152	946.915	106.127	190.757
Volume of left amygdala	0.000739293	8.03834e-05	0.000119553	1.06525e-05	0.181635	0.00581521	2357.69	256.352	28.2456
Volume of left accumbens	0.00050986	6.445e-05	0.000180214	1.69572e-05	0.188361	0.00755057	1626	205.538	53.1142
Volume of right thalamus	0.000872866	6.3562e-05	0.000143348	9.07168e-06	0.258402	0.00588046	2783.67	202.707	52.7884
Volume of right caudate	0.000561843	3.68504e-05	0.000241182	1.25162e-05	0.280173	0.00706017	1791.78	117.52	144.464
Volume of right putamen	0.000544579	3.88338e-05	0.00024183	1.34671e-05	0.272146	0.00758158	1736.73	123.845	151.236
Volume of right pallidum	0.000684582	4.45427e-05	0.000183529	8.35487e-06	0.259878	0.00681077	2183.21	142.052	82.9306
Volume of right hippocampus	0.000353412	3.23271e-05	0.000306112	1.88784e-05	0.223164	0.00717052	1127.07	103.095	179.43
Volume of right amygdala	0.000696168	6.51205e-05	0.000134004	1.2299e-05	0.191938	0.00608969	2220.16	207.677	38.7153
Volume of right accumbens	0.000637282	0.00011646	0.000167499	2.67106e-05	0.21512	0.00920775	2032.37	371.404	64.0794
T2DM	0.0011251	0.000117441	6.04919e-05	6.64248e-06	0.139561	0.00111782	3588.09	374.534	6099.33
Note: pi=Polygenicity; sig2_beta=Discoverability; h2=Heritability; nc@p9=number of trait-influencing variants specific to each trait.

## Sheet: Table S2
Supplementary Table 2. Results of bivariate MiXeR analysis.
Trait1	Trait2	Shared proportion among T2DM-influenced variants	Shared proportion among subcotical volumetric trait-influenced variants	Dice(mean)	Dice(std)	pi1(mean)	pi1(std)	pi2(mean)	pi2(std)	pi12(mean)	pi12(std)	nc1@p9(mean)	nc1@p9(std)	nc2@p9(mean)	nc2@p9(std)	nc12@p9(mean)	nc12@p9(std)	rho_zero(mean)	rho_zero(std)	rho_beta(mean)	rho_beta(std)	rg(mean)	rg(std)	fraction_concordant_within_shared(mean)	fraction_concordant_within_shared(std)	best_vs_min_AIC	best_vs_max_AIC
T2DM	Volume of left thalamus	0.456407	0.515412	0.484087	0.0852044	0.000611599	0.000142548	0.000482796	9.13713e-05	0.000513506	9.52748e-05	1950.46	454.601	1539.69	291.394	1637.63	303.842	0.00427338	0.00259166	-0.0233548	0.0233645	-0.0110299	0.0107558	0.492563	0.00744049	42.8817	35.3093
T2DM	Volume of left caudate	0.16955	0.33484	0.224001	0.0516084	0.000934343	0.000102625	0.000378947	5.04325e-05	0.000190762	4.95181e-05	2979.73	327.282	1208.51	160.835	608.361	157.919	0.00279291	0.00240786	-0.0409458	0.0455581	-0.0104628	0.00941101	0.486957	0.0145214	26.6023	63.1327
T2DM	Volume of left putamen	0.202744	0.457872	0.28193	0.0604184	0.000896996	0.000122698	0.000270084	5.99847e-05	0.000228108	4.94076e-05	2860.63	391.297	861.328	191.298	727.464	157.567	-0.00185698	0.00197506	0.022713	0.032439	0.0066632	0.00964867	0.507234	0.0103313	33.1958	37.9963
T2DM	Volume of left pallidum	0.251248	0.311208	0.27865	0.0892865	0.000842424	0.000139891	0.000625651	0.0001091	0.00028268	9.11523e-05	2686.59	446.128	1995.27	347.932	901.5	290.695	0.00173124	0.002656	-0.203876	0.110892	-0.0492183	0.00969224	0.434035	0.0373615	21.6523	62.8325
T2DM	Volume of left hippocampus	0.157275	0.595955	0.249254	0.0556435	0.000948153	0.000115393	0.000119969	4.34884e-05	0.000176951	4.28693e-05	3023.77	368.001	382.597	138.69	564.318	136.715	0.00722976	0.00278206	-0.0667473	0.0462704	-0.0189748	0.011703	0.478711	0.0147948	30.8598	23.9184
T2DM	Volume of left amygdala	0.41163	0.626445	0.49561	0.111911	0.000661978	0.000131131	0.000276167	0.000119548	0.000463126	0.000117715	2111.13	418.191	880.728	381.253	1476.96	375.408	0.00287283	0.00240775	0.0565213	0.0249194	0.0271469	0.0102634	0.518007	0.00794812	33.6592	18.1508
T2DM	Volume of left accumbens	0.186969	0.412583	0.255754	0.109416	0.000914745	0.000127519	0.0002995	0.000105148	0.000210359	9.37125e-05	2917.23	406.674	955.142	335.33	670.86	298.86	-0.00692352	0.00227924	0.118876	0.0911315	0.0272342	0.0116393	0.538161	0.0297034	19.7803	22.3768
T2DM	Volume of right thalamus	0.364844	0.470275	0.410311	0.0708334	0.000714617	0.000119971	0.000462379	8.03796e-05	0.000410487	7.98863e-05	2279	382.602	1474.58	256.34	1309.09	254.767	-0.000207145	0.00262213	0.0439205	0.0255112	0.0180274	0.0102439	0.51399	0.00813181	34.3679	42.1485
T2DM	Volume of right caudate	0.192507	0.3855	0.256095	0.0690583	0.000908514	0.000109151	0.000345253	7.14016e-05	0.00021659	6.31881e-05	2897.36	348.096	1101.05	227.708	690.732	201.514	0.00216854	0.00210273	-0.0764669	0.0351653	-0.0196436	0.00894842	0.475622	0.0112301	27.4942	52.1854
T2DM	Volume of right putamen	0.228421	0.47192	0.308661	0.0515397	0.000868107	0.000116627	0.000287581	5.75215e-05	0.000256998	4.35887e-05	2768.49	371.938	917.129	183.443	819.596	139.009	-0.00139677	0.00249546	0.0469391	0.0324076	0.0150921	0.0105051	0.514954	0.0103278	33.6731	41.3329
T2DM	Volume of right pallidum	0.24301	0.399384	0.301833	0.0979524	0.000851694	0.000130931	0.000411171	0.000101517	0.000273411	9.25112e-05	2716.15	417.554	1311.27	323.75	871.94	295.029	0.00513453	0.00257042	-0.20186	0.116511	-0.053486	0.0100986	0.434517	0.0401852	23.8326	50.0653
T2DM	Volume of right hippocampus	0.183444	0.584004	0.27967	0.0466317	0.000918711	0.000107801	0.000147018	4.31267e-05	0.000206394	3.66493e-05	2929.88	343.792	468.857	137.536	658.214	116.879	0.00436725	0.0027266	-0.00109318	0.0371069	-7.35681e-05	0.0117056	0.499651	0.0118174	34.0256	20.1827
T2DM	Volume of right amygdala	0.33935	0.548437	0.4206	0.077771	0.0007433	0.000125273	0.000314363	9.20486e-05	0.000381804	6.86271e-05	2370.47	399.509	1002.54	293.554	1217.62	218.86	0.00663939	0.00226442	0.0426177	0.0282172	0.0170631	0.0103981	0.513575	0.00899221	37.6039	21.8895
T2DM	Volume of right accumbens	0.389339	0.687369	0.495812	0.0922667	0.000687057	0.00013316	0.000199234	0.000112228	0.000438047	9.80625e-05	2191.11	424.664	635.381	357.907	1396.98	312.733	-0.000454087	0.00216537	-0.0182513	0.0202344	-0.00902245	0.0103838	0.494189	0.00644257	54.217	16.4813
Note: The "pi1", "pi2", and "pi12" represent the polygenicity of trait1-specific, trait2-specific and shared components, respectively. The "nc1@p9", "nc2@p9", and "nc12@p9" refer to the number of "trait-influencing variants" for trait1-specific, trait2-specific and shared components, respectively. The "rho_zero", conceptually similar to LD score regression intercept in cross-trait analysis, captu…

## Sheet: Table S3
Supplementary Table 3. Genomic loci for T2DM conditioning on each subcortical brain volume.
Traits	GenomicLocus	SNP	CHR	BP	Start	End	CondFDR	A1	A2	NearestGene	Distance	Function	CADD	RDB	MinChrState	CommonChrState	BETA.T2DM	P.T2DM	BETA.volumes	P.volumes
Volume of left thalamus	1	rs16826069	1	39797055	39550621	40092933	7.35631e-12	G	A	MACF1	0	exonic	7.303	3a	4	4	0.082	9.7e-17	-0.010639	0.27371
Volume of left thalamus	2	rs76517366	1	72029085	72029085	72287808	0.00287366	T	C	NEGR1	0	intronic	17.77	5	5	15	0.1	4e-07	0.0086707	0.594826
Volume of left thalamus	3	rs2613508	1	72833582	72724409	72938495	0.00836325	T	C	RPL31P12	66069	intergenic	3.943	NA	5	15	0.052	1.5e-06	-0.0041622	0.67293
Volume of left thalamus	4	rs1127215	1	117532790	117529458	117546611	0.000449899	T	C	PTGFRN	0	UTR3	2.461	5	2	5	-0.047	4e-08	-0.0009289	0.907614
Volume of left thalamus	5	rs1493694	1	120526982	120437718	120554134	6.60099e-06	T	C	NOTCH2	0	intronic	0.993	6	3	5	0.082	7e-10	0.022537	0.0791407
Volume of left thalamus	6	rs145904381	1	151017991	150314457	151279323	0.000347381	C	T	BNIPL	0	intronic	2.755	5	4	5	-0.23	3.8e-08	0.033517	0.357594
Volume of left thalamus	7	rs36055936	1	177816796	177793990	177913519	0.00138502	T	G	SEC16B	76294	intergenic	3.263	7	7	15	0.054	2.7e-07	-0.01524	0.118555
Volume of left thalamus	8	rs567185	1	201763499	201760981	201768789	0.00239021	T	C	NAV1:IPO9-AS1	00:00:00	ncRNA_intronic	2.815	NA	4	4	0.04	4.5e-06	-0.024874	0.0025704
Volume of left thalamus	9	rs6593930	1	205161949	205039295	205216110	0.0057168	T	C	DSTYK	0	intronic	1.163	6	5	5	0.047	9.4e-07	-0.0047403	0.608976
Volume of left thalamus	10	rs340874	1	214159256	214009019	214287420	6.9501e-10	C	T	PROX1-AS1:PROX1	00:00:00	ncRNA_intronic	13.3	NA	1	13	0.065	8.2e-15	-0.00045717	0.95432
Volume of left thalamus	11	rs4846567	1	219750717	219622596	219798632	6.14496e-08	T	G	RP11-95P13.2	19673	intergenic	14.9	5	5	15	-0.065	2.2e-12	0.0096111	0.265907
Volume of left thalamus	12	rs348330	1	229672955	229672955	229672955	0.00398079	A	G	ABCB10	0	intronic	4.01	NA	4	4	-0.044	6.4e-07	0.0061649	0.453534
Volume of left thalamus	13	rs291367	1	235690800	235582272	235705921	0.00161401	A	G	RP4-534P7.2	6816	intergenic	0.005	5	5	15	-0.05	2.6e-07	0.0098628	0.226282
Volume of left thalamus	14	rs13386804	2	25692112	25635264	25710090	0.00217195	T	G	DTNB	0	intronic	1.058	7	5	15	0.045	7e-07	0.017056	0.047228
Volume of left thalamus	15	rs1260326	2	27730940	27548038	27752871	1.72736e-07	C	T	GCKR	0	exonic	13.22	5	5	15	0.059	6e-12	-0.0070158	0.38642
Volume of left thalamus	16	rs805830	2	32501475	32499150	32836362	0.00628722	C	T	YIPF4	1503	intergenic	1.456	5	5	15	-0.037	2.1e-05	0.02719	0.00118086
Volume of left thalamus	17	rs17334919	2	43707385	43419493	43907630	1.079e-11	T	C	THADA	0	intronic	0.021	1f	4	5	-0.12	9.8e-17	0.0068007	0.605717
Volume of left thalamus	18	rs184418755	2	54421356	54421356	54421356	0.00691071	C	T	ACYP2	0	intronic	8.333	7	5	15	0.2	1.3e-06	-0.034271	0.435412
Volume of left thalamus	19	rs4140918	2	59652694	59626765	59664054	0.0057679	A	G	RP11-444A22.1:AC007131.2	00:00:00	ncRNA_intronic	6.809	NA	5	15	-0.041	1.1e-06	0.0074726	0.345183
Volume of left thalamus	20	rs243019	2	60585806	60546132	60586100	3.81047e-07	C	T	AC007381.2	544	downstream	12.31	NA	2	15	0.056	1.1e-11	0.001635	0.837686
Volume of left thalamus	21	rs2249105	2	65287896	65276049	65361059	2.18013e-06	G	A	CEP68	0	intronic	1.193	1f	5	5	-0.055	1.1e-10	0.0079487	0.332109
Volume of left thalamus	22	rs7569257	2	65656976	65633190	65707760	7.06031e-05	A	G	SPRED2	0	intronic	5.633	4	1	5	-0.049	7.8e-09	0.011236	0.164725
Volume of left thalamus	23	rs11694350	2	79219390	79183413	79219390	0.00449924	A	G	REG3G	33421	intergenic	0.204	7	7	14	0.11	1e-06	0.031395	0.16329
Volume of left thalamus	24	rs10460461	2	121349906	121305604	121353119	4.67591e-05	A	G	AC073257.1	34220	intergenic	0.329	4	5	14	-0.049	4.1e-09	-0.0089423	0.26339
Volume of left thalamus	25	rs35025729	2	152000796	151999891	152073454	0.00547574	T	C	AC018731.3	0	ncRNA_intronic	3.014	7	14	15	-0.046	1.9e-06	-0.017583	0.0609958
Volume of left thalamus	26	rs6743795	2	161122134	161087411	161340775	1.52772e-05	G	A	ITGB6	0	intergenic	3.975	4	5	15	0.057	1.6e-09	0.014069	0.107713
Volume of left thalamus	27	rs79953491	2	165555539	165501849	165822558	2.31441e-07	G	A	COBLL1	0	intronic	6.206	7	4	15	-0.085	9.7e-12	0.013445	0.268497
Volume of left thalamus	28	rs4673711	2	213829682	213807273	213835977	0.000748453	T	C	AC079610.1	0	ncRNA_intronic	1.135	6	4	15	-0.048	1.2e-07	0.012167	0.152395
Volume of left thalamus	29	rs2972145	2	227101309	226813783	227228251	4.8254e-25	C	T	AC068138.1	51221	intergenic	0.603	NA	5	15	0.099	6.7e-31	0.0074119	0.369939
Volume of left thalamus	30	rs11709077	3	12336507	12027240	12473045	1.71058e-13	A	G	PPARG	0	intronic	11.87	2b	1	15	-0.11	3.7e-18	0.022358	0.0654938
Volume of left thalamus	31	rs150505252	3	14892401	14892401	14892401	0.00713733	G	A	FGD5	0	intronic	2.439	5	5	14	0.22	1.6e-06	0.055946	0.235451
Volume of left thalamus	32	rs77173147	3	23212597	23187407	23644184	0.000257257	C	T	UBE2E2-AS1	23963	intergenic	2.651	5	5	15	-0.085	2.2e-08	0.0052978	0.728652
Volume of left thalamus	33	rs6766511	3	35659344	35659344	35696096	0.00938873	G	T	ARPP21	21092	intergenic	0.523	6	14	15	0.041	1.7e-06	0.0025698	0.755979
Volume of left thalamus	34	rs71328912	3	47065255	46939136	47506230	0.00175051	T	C	SETD2	0	intronic	0.153	5	4	5	0.069	3.1e-07	0.015992	0.174004
Volume of left thalamus	35	rs7640294	3	53130913	53103155	53139977	0.00511673	A	C	RP11-894J14.5:RFT1	00:00:00	intronic	0.179	7	4	5	0.042	7.4e-07	0.0006827	0.931554
Volume of left thalamus	36	rs4504165	3	64701890	64698714	64730121	6.73025e-09	C	T	ADAMTS9-AS2	0	ncRNA_intronic	1.05	5	5	15	-0.067	2.1e-13	-0.010799	0.214245
Volume of left thalamus	37	rs6438234	3	114913508	114822794	114959485	0.00135219	G	A	ZBTB20	47389	intergenic	21.6	5	1	15	0.051	1.5e-07	0.0023803	0.801846
Volume of left thalamus	38	rs11708067	3	123065778	122936084	123137791	8.51324e-14	G	A	ADCY5	0	intronic	19.37	4	4	15	-0.09	1e-18	0.012688	0.167352
Volume of left thalamus	39	rs7633673	3	152084243	152084243	152187279	0.00707397	A	G	MBNL1	0	intronic	6.702	2b	4	15	-0.035	2.9e-05	0.029382	0.000264484
Volume of left thalamus	40	rs7642311	3	168223132	168212861	168269402	0.00378136	G	A	EGFEM1P	0	ncRNA_intronic	8.591	4	5	15	-0.062	5.7e-07	0.0070434	0.559242
Volume of left thalamus	41	rs9873618	3	170733076	170548978	170766618	8.48863e-12	A	G	SLC2A2	0	intronic	9.82	7	3	15	-0.077	5.8e-17	3.2994e-05	0.996992
Volume of left thalamus	42	rs6769511	3	185530290	184760053	185550500	1.72647e-26	C	T	IGF2BP2	0	intronic	12.66	5	2	15	0.11	2.4e-32	-0.011998	0.161131
Volume of left thalamus	43	rs3887925	3	186665645	186661006	186680644	1.98178e-05	T	C	ST6GAL1	0	intronic	3.464	5	2	5	0.051	1.2e-09	-0.0048061	0.547823
Volume of left thalamus	44	rs4686471	3	187740899	187740295	187755222	2.64626e-06	C	T	RP11-132N15.1	19120	intergenic	0.264	5	5	15	0.054	1.6e-10	-0.010236	0.210819
Volume of left thalamus	45	rs1531583	4	744972	695912	744972	0.00326224	T	G	PCGF3	0	intronic	0.309	6	4	4	0.099	4.3e-07	0.0038346	0.852853
Volume of left thalamus	46	rs56337234	4	1784403	1781686	1784403	9.45603e-05	T	C	FGFR3	10630	intergenic	1.442	4	2	15	-0.051	9.5e-09	-0.0092367	0.24227
Volume of left thalamus	47	rs1046320	4	6304344	6263996	6329107	3.06405e-17	A	G	WFS1	0	UTR3	1.13	1f	4	4	0.085	7.9e-23	0.0023023	0.77489
Volume of left thalamus	48	rs2610986	4	18037231	17792869	18053698	0.000715095	T	C	LCORL	13731	intergenic	0.238	NA	14	15	0.049	1e-07	-0.01026	0.227583
Volume of left thalamus	49	rs10938398	4	45186139	45071269	45186139	0.000226728	A	G	RP11-362I1.1	132469	intergenic	1.094	5	5	15	0.047	1.8e-08	0.0010163	0.899061
Volume of left thalamus	50	rs4330370	4	77545018	77500825	77619296	0.000429311	T	G	SHROOM3	0	intronic	0.947	5	2	7	0.041	9.5e-07	0.025565	0.00146893
Volume of left thalamus	51	rs993380	4	83584496	83562332	83589272	0.00830669	G	A	SCD5	0	intronic	3.354	7	5	15	-0.041	2.4e-06	0.012929	0.124343
Volume of left thalamus	52	rs6821438	4	95091911	94999873	95317785	0.000126129	G	A	RP11-363G15.2	0	ncRNA_intronic	1.739	5	5	15	-0.048	9.7e-09	0.0032194	0.683125
Volume of left thalamus	53	rs3796460	4	96112454	96104799	96118696	0.0099546	C	T	UNC5C	0	intronic	4.592	NA	4	15	-0.044	1.8e-06	0.0017919	0.838272
Volume of left thalamus	54	rs7691873	4	103987899	103605916	104140848	0.00428267	C	T	SLC9B2	0	intronic	7.258	6	4	5	-0.042	6.2e-07	-0.0025256	0.75405
Volume of left thalamus	55	rs17035289	4	106048291	106048291	106055150	0.00165845	C	T	RP11-556I14.1	7133	intergenic	5.501	5	5	15	0.054	5.5e-07	0.022393	0.0406163
Volume of left thalamus	56	rs13434765	4	153499458	153252061	153520475	6.92986e-07	G	A	RP11-555K12.1	25941	intergenic	5.344	4	2	15	-0.059	7e-11	-0.016861	0.0524324
Volume of left thalamus	57	rs113274170	4	157739072	157647291	157749211	0.00679366	A	G	PDGFC	0	intronic	0.493	7	5	15	-0.05	7.7e-06	-0.028094	0.00793414
Volume of left thalamus	58	rs1996546	4	185714289	185672745	185730750	2.16334e-05	T	G	ACSL1	0	intronic	0.422	3a	3	7	-0.072	1.6e-09	-0.011654	0.303914
Volume of left thalamus	59	rs879253	5	14794868	14794868	14857224	0.00357842	T	C	ANKH	0	intronic	2.914	NA	4	15	-0.042	4.8e-07	0.0014209	0.858187
Volume of left thalamus	60	rs6884702	5	44682589	44629545	44941630	0.000207308	G	A	RP11-503D12.1	15943	intergenic	1.109	7	9	15	0.048	2e-08	0.0066863	0.408348
Volume of left thalamus	61	rs17261179	5	51791225	51749342	51794898	0.00770945	C	T	CTD-2141G3.1	84163	intergenic	9.07	6	5	15	-0.04	1.6e-06	-0.0076591	0.335939
Volume of left thalamus	62	rs255761	5	53321956	53268762	53344452	8.05637e-06	T	G	ARL15	0	intronic	2.633	NA	5	15	0.064	4.5e-10	-0.0077197	0.43438
Volume of left thalamus	63	rs465002	5	55808475	55794447	55868097	9.44695e-09	T	C	AC022431.2	0	intronic	13.68	NA	5	15	0.07	1.8e-13	0.0044216	0.625792
Volume of left thalamus	64	rs2307111	5	75003678	74568235	75038431	1.42853e-05	C	T	POC5	0	exonic	15.77	5	4	5	-0.052	8.3e-10	0.0051306	0.525243
Volume of left thalamus	65	rs7732130	5	76435004	76424949	76435346	7.07607e-08	A	G	ZBED3-AS1	0	ncRNA_intronic	1.744	3a	2	15	-0.065	1.5e-12	0.0011662	0.89026
Volume of left thalamus	66	rs3733893	5	78532658	78416416	78620841	2.59016e-05	T	C	JMY	0	exonic	17.37	2b	1	1	-0.052	1.6e-09	0.0043231	0.601825
Volume of left thalamus	67	rs436064	5	81069494	81069494	81075041	0.00611348	C	T	SSBP2	21877	intergenic	0.177	NA	2	15	-0.04	1.5e-06	-0.011384	0.154964
Volume of left thalamus	68	rs75432112	5	102586407	101584734	102973337	2.62279e-12	A	G	CTC-503K11.2	0	ncRNA_intronic	0.327	7	5	15	0.16	5.4e-16	-0.053052	0.00409072
Volume of left thalamus	69	rs11747528	5	133976554	133976554	134149075	0.00799613	T	C	SAR1B	0	intronic	0.31	6	5	15	-0.044	1.6e-06	-0.007195	0.402402
Volume of left thalamus	70	rs17057112	5	159213685	159193485	159254205	0.00330894	G	A	AC011343.1	0	ncRNA_intronic	0.271	5	5	15	0.079	4.8e-07	0.0093197	0.570401
Volume of left thalamus	71	rs9405331	6	7204736	6992891	7312590	9.67224e-06	A	G	RREB1	0	intronic	1.11	7	2	4	-0.052	5.6e-10	-0.0064074	0.425226
Volume of left thalamus	72	rs4710940	6	20658012	20485864	21031435	4.4193e-26	C	A	CDKAL1	0	intronic	17.28	6	1	15	0.11	1.9e-38	0.0040068	0.62722
Volume of left thalamus	73	rs1929899	6	38892817	38892817	39010963	0.00292632	A	G	DNAH8:RP1-207H1.3	00:00:00	ncRNA_exonic	19.61	NA	5	15	-0.057	5e-07	-0.01184	0.275417
Volume of left thalamus	74	rs6937438	6	43815364	43802563	43829941	1.2783e-06	A	G	RP11-344J7.2	4129	intergenic	17.29	5	5	15	-0.057	5.5e-10	0.023382	0.00728283
Volume of left thalamus	75	rs2784200	6	51481671	51412786	51496866	0.00519326	C	T	RP3-335N17.2:PKHD1	00:00:00	ncRNA_intronic	0.531	6	5	15	0.068	8.8e-07	-0.0087024	0.48979
Volume of left thalamus	76	rs11759026	6	126792095	126623947	127080700	7.63588e-06	G	A	MIR588	13681	intergenic	7.446	7	5	15	0.061	4e-10	0.0060063	0.525654
Volume of left thalamus	77	rs719727	6	127414838	127399045	127437399	0.000417075	G	A	RSPO3	24910	intergenic	9.495	NA	5	15	-0.051	1.6e-07	-0.02092	0.0219887
Volume of left thalamus	78	rs35164294	6	130265266	130265266	130265266	0.00758053	T	G	L3MBTL3	69577	intergenic	3.704	4	2	15	0.077	2.2e-06	0.025028	0.11477
Volume of left thalamus	79	rs1573090	6	137302159	137286900	137305466	7.44878e-07	G	T	RP11-55K22.5	1142	intergenic	0.151	NA	5	14	-0.056	2.6e-11	-0.0032941	0.684116
Volume of left thalamus	80	rs4709746	6	164133001	164092706	164133001	0.00466105	T	C	RP1-230L10.1	0	ncRNA_intronic	4.13	2b	2	15	-0.063	6.6e-07	0.0011067	0.923758
Volume of left thalamus	81	rs7801928	7	13894939	13887349	13897920	0.00323356	T	C	AC005019.3	0	ncRNA_intronic	2.591	5	5	15	0.043	4.1e-07	6.6562e-05	0.993355
Volume of left thalamus	82	rs6972333	7	15051643	14859137	15065467	1.60301e-08	A	G	AC006045.3	25943	intergenic	0.165	7	5	15	0.06	3.6e-13	0.0051983	0.512897
Volume of left thalamus	83	rs10257292	7	19193382	19150091	19213929	0.00556411	G	A	AC003986.5	7505	intergenic	0.475	5	13	15	0.073	4.9e-06	0.039506	0.0113737
Volume of left thalamus	84	rs1708302	7	28198677	28138193	28260312	1.00464e-22	T	C	JAZF1	0	intronic	0.366	NA	4	5	-0.091	3.8e-28	-0.011558	0.143473
Volume of left thalamus	85	rs917195	7	30728452	30716643	30728557	0.00102039	T	C	CRHR2	0	intronic	16.19	2b	5	14	-0.054	1.5e-07	-0.011392	0.230632
Volume of left thalamus	86	rs878521	7	44255643	44188220	44365863	1.70762e-07	A	G	CAMK2B	1105	intergenic	0.375	5	4	5	0.067	4.6e-12	-0.0035045	0.700955
Volume of left thalamus	87	rs1562396	7	130457914	130422934	130468190	1.67421e-05	G	A	RP11-36B6.1	17052	intergenic	7.509	6	9	15	0.055	1.5e-09	0.012018	0.158201
Volume of left thalamus	88	rs3802125	7	156970563	156931337	157077842	5.10914e-05	C	A	UBE3C	0	intronic	4.855	NA	4	4	-0.053	3.2e-09	0.0016964	0.839309
Volume of left thalamus	89	rs2929301	8	9048104	8092025	11457248	4.41557e-06	A	G	RP11-10A14.5	0	ncRNA_intronic	3.04	NA	1	15	-0.051	6.3e-09	-0.025711	0.00172028
Volume of left thalamus	90	rs10096633	8	19830921	19819328	19934339	0.000839548	T	C	LPL	6151	intergenic	0.202	6	5	15	-0.069	8.3e-08	-0.0014295	0.905935
Volume of left thalamus	91	rs12544241	8	41514888	41430779	41577495	7.88559e-10	A	G	ANK1	0	intronic	2.706	4	2	14	0.065	9.9e-15	-0.0013844	0.863074
Volume of left thalamus	92	rs10808671	8	95967372	95832448	96128981	0.000711123	G	A	NDUFAF6	0	intronic	11.52	7	5	5	-0.045	7.2e-08	0.0027112	0.732757
Volume of left thalamus	93	rs2721952	8	116645056	116464988	116645056	0.00120361	T	C	TRPS1	0	intronic	0.027	5	2	15	-0.04	4e-06	0.028688	0.00043132
Volume of left thalamus	94	rs35859536	8	118191475	118182924	118236971	6.25675e-27	T	C	SLC30A8	2521	intergenic	4.115	7	5	15	-0.11	2e-32	0.017523	0.0388508
Volume of left thalamus	95	rs17772814	8	128711742	128711742	128717697	7.79051e-05	A	G	CASC11	0	ncRNA_intronic	9.744	4	5	15	-0.097	6.3e-09	-0.011718	0.43413
Volume of left thalamus	96	rs7838717	8	145504343	145245647	145639726	1.14326e-05	C	T	BOP1	0	intronic	1.739	5	3	5	-0.055	2e-09	0.01731	0.0386634
Volume of left thalamus	97	rs35338539	9	4298589	4283137	4298589	0.000193682	A	G	GLIS3	0	intronic	22.2	2b	1	1	0.05	1.6e-08	-0.0034122	0.685946
Volume of left thalamus	98	rs7467618	9	19065295	19025693	19098967	0.00905212	C	T	HAUS6	0	intronic	7.576	7	4	4	0.041	1.8e-06	0.0056043	0.488394
Volume of left thalamus	99	rs7020996	9	22129579	21995882	22139220	1.89692e-26	T	C	CDKN2B-AS1	8482	intergenic	5.239	7	2	15	-0.16	3.8e-33	0.015491	0.184587
Volume of left thalamus	100	rs1412234	9	28410683	28410683	28418511	0.00024976	C	T	LINGO2	0	intronic	6.015	4	7	15	0.049	3.3e-08	-0.011746	0.166748
Volume of left thalamus	101	rs12001437	9	34074476	34074476	34124860	0.000332051	C	T	RP11-537H15.3	9853	intergenic	3.181	4	1	15	0.047	5.1e-08	-0.012639	0.124483
Volume of left thalamus	102	rs725959	9	81349608	81333004	81376062	0.00162921	T	G	MTND2P8	7027	intergenic	0.383	NA	15	15	-0.044	2.8e-07	-0.010736	0.182558
Volume of left thalamus	103	rs17791513	9	81905590	81881830	81956349	1.39778e-05	G	A	CHCHD2P9	100628	intergenic	7.142	7	5	15	-0.1	9.2e-10	0.015607	0.343534
Volume of left thalamus	104	rs2796441	9	84308948	84293453	84311800	1.04914e-05	A	G	RP11-154D17.1	0	ncRNA_intronic	19.86	NA	1	15	-0.053	5.1e-10	0.0018655	0.814862
Volume of left thalamus	105	rs117254233	9	96472583	96472583	96582490	0.00636865	A	G	PHF2	30713	intergenic	2.976	5	7	15	-0.18	1e-06	-0.0048866	0.847942
Volume of left thalamus	106	rs12345069	9	96971175	96912177	97009024	0.00288937	T	C	MIRLET7DHG	4324	intergenic	6.904	6	5	15	-0.047	5.7e-07	-0.012257	0.171269
Volume of left thalamus	107	rs505922	9	136149229	136137065	136184798	1.9919e-05	C	T	ABO	0	ncRNA_intronic	4.81	5	1	13	0.053	1.5e-09	0.0093596	0.273344
Volume of left thalamus	108	rs28533815	9	139241828	139235415	139257411	5.1897e-09	C	T	GPSM1	0	intronic	0.787	5	2	5	0.082	1.1e-13	0.0071578	0.435602
Volume of left thalamus	109	rs11257655	10	12307894	12241815	12328010	1.35016e-13	T	C	RN7SL232P	3967	intergenic	8.818	4	2	15	0.088	6.3e-19	-0.00091969	0.924524
Volume of left thalamus	110	rs3847343	10	71319071	71306424	71495726	5.15638e-06	A	G	NEUROG3	12382	intergenic	6.75	NA	5	14	0.055	3.1e-10	0.008911	0.280259
Volume of left thalamus	111	rs703967	10	80953451	80940804	80989082	7.77508e-09	C	A	ZMIZ1	0	intronic	5.554	NA	4	5	-0.063	1.4e-13	-0.0034188	0.667252
Volume of left thalamus	112	rs12219514	10	94466439	93566126	94552173	2.68057e-26	G	A	Y_RNA	3816	intergenic	4.604	6	5	14	-0.11	6.7e-37	0.0081764	0.304348
Volume of left thalamus	113	rs1413615	10	99803197	99790944	99807046	0.00765074	T	C	CRTAC1	12611	intergenic	11.03	NA	5	14	-0.044	1.4e-06	-0.0051688	0.559358
Volume of left thalamus	114	rs61869252	10	104496658	104447629	104541019	0.00889306	T	C	SFXN2	0	intronic	2.087	7	4	5	-0.048	2.2e-06	0.011639	0.212105
Volume of left thalamus	115	rs6585198	10	114762237	114561232	114942869	3.48644e-28	A	G	TCF7L2	0	intronic	0.192	5	4	5	0.17	6.7e-89	-0.0273	0.000628203
Volume of left thalamus	116	rs2292626	10	124186714	124091572	124198585	5.27393e-08	T	C	PLEKHA1	0	intronic	11.82	7	4	5	-0.059	1.2e-12	-0.0031425	0.692708
Volume of left thalamus	117	rs112352107	11	1702639	1683461	1702639	0.00469757	A	G	FAM99B	1859	intergenic	0.816	7	5	14	0.091	6.6e-07	-0.0007758	0.964668
Volume of left thalamus	118	rs4929965	11	2197286	2118860	2198418	1.29049e-07	G	A	MIR4686	2917	intergenic	3.535	5	2	14	-0.063	3.1e-12	-0.0017423	0.830313
Volume of left thalamus	119	rs2237895	11	2857194	2690293	2892237	7.93923e-16	C	A	KCNQ1	0	intronic	0.273	5	5	15	0.083	6.1e-21	0.010026	0.210063
Volume of left thalamus	120	rs5219	11	17409572	17087113	17422619	2.5756e-11	C	T	KCNJ11	0	exonic	13.58	5	3	5	-0.067	2.2e-15	-0.019617	0.0174783
Volume of left thalamus	121	rs145678014	11	32927778	32595598	32956492	0.000113553	T	G	QSER1	0	intronic	5.155	7	4	5	-0.13	7.8e-09	-0.00081295	0.966229
Volume of left thalamus	122	rs1061810	11	43877934	43634973	43878534	1.16622e-06	A	C	HSD17B12:RP11-613D13.5	00:00:00	ncRNA_intronic	5.244	6	4	5	0.06	3.9e-11	0.00058007	0.94683
Volume of left thalamus	123	rs1783541	11	65294799	65220206	65326154	0.000267597	T	C	SCYL1	0	intronic	2.629	6	3	4	0.058	3.7e-08	0.013642	0.153021
Volume of left thalamus	124	rs11820019	11	69448758	69448758	69463679	0.00176815	C	T	CCND1	7096	intergenic	0.489	5	5	14	-0.14	9.8e-07	0.058708	0.0172783
Volume of left thalamus	125	rs74333814	11	72457487	72401101	72851463	1.348e-11	T	C	ARAP1	0	intronic	1.839	5	2	5	-0.095	9.7e-17	-4.0516e-05	0.997056
Volume of left thalamus	126	rs11020124	11	92690661	92668826	92727874	2.19167e-15	C	T	RP11-676F20.1	8301	intergenic	0.439	6	5	15	0.086	1.2e-20	-0.0071556	0.412116
Volume of left thalamus	127	rs1900385	11	93014343	93013387	93061159	0.00512124	G	T	RP11-755E23.3	40008	intergenic	5.003	NA	5	15	0.041	8.4e-07	0.004796	0.547734
Volume of left thalamus	128	rs12798900	11	113298996	113285916	113315355	0.00587693	T	G	DRD2	0	intronic	2.482	5	5	15	-0.042	9e-07	0.001358	0.86609
Volume of left thalamus	129	rs549798	11	121940411	121900440	121964569	0.00190737	G	A	RP11-166D19.1	0	ncRNA_intronic	7.971	NA	1	15	0.043	2.5e-07	0.0049292	0.53422
Volume of left thalamus	130	rs7129690	11	128383077	128383077	128398938	0.00576456	C	T	ETS1	0	intronic	7.36	6	3	4	0.058	8.8e-07	-0.0018401	0.864056
Volume of left thalamus	131	rs76895963	12	4384844	4288001	4406836	2.82804e-26	G	T	CCND2-AS1:CCND2	00:00:00	ncRNA_intronic	14	4	1	1	-0.47	9.1e-34	-0.030482	0.327967
Volume of left thalamus	132	rs10842994	12	27965150	27810034	27967279	1.75747e-10	T	C	RN7SKP15	5826	intergenic	4.53	5	5	15	-0.084	3.8e-15	0.012347	0.217866
Volume of left thalamus	133	rs2446770	12	66210621	66164800	66389968	1.27863e-08	C	T	RPSAP52	0	ncRNA_intronic	4.723	7	4	15	0.1	2.2e-13	-0.0027512	0.837292
Volume of left thalamus	134	rs1798089	12	71538310	71394179	71663102	5.04593e-07	C	T	TSPAN8	0	intronic	2.256	NA	4	15	-0.057	2.4e-11	0.0095175	0.243237
Volume of left thalamus	135	rs17115961	12	76331156	76325670	76334607	0.0028607	A	G	RP11-114H23.1	0	ncRNA_intronic	5.804	4	5	15	0.053	2.6e-06	0.027971	0.00892689
Volume of left thalamus	136	rs118086033	12	97416200	97416200	97420780	0.00176601	T	C	RP11-541G9.1	0	ncRNA_intronic	17.91	6	14	15	0.11	6.1e-06	-0.081257	0.00055335
Volume of left thalamus	137	rs3764002	12	108618630	108609634	108629780	0.00270643	T	C	WSCD2	0	exonic	28.1	7	4	15	-0.048	4.2e-07	0.0079544	0.372683
Volume of left thalamus	138	rs56158042	12	121455589	121068353	121604314	2.34102e-12	A	G	C12orf43	1283	intergenic	2.967	5	5	15	-0.076	3.8e-17	0.012313	0.148806
Volume of left thalamus	139	rs12820906	12	123493123	123296204	123891865	0.000701257	G	A	PITPNM2	0	intronic	1.937	5	4	4	-0.05	2.3e-07	-0.01967	0.0318787
Volume of left thalamus	140	rs35318451	12	133068484	133066392	133151607	0.00146227	A	G	FBRSL1	0	intronic	7.476	2b	1	2	0.048	2.4e-07	-0.010884	0.197765
Volume of left thalamus	141	rs34584161	13	26776999	26776255	26818902	0.00163191	G	A	RNF6	0	intergenic	4.899	5	4	5	-0.051	1.9e-07	-0.0028493	0.759172
Volume of left thalamus	142	rs576674	13	33554302	33554302	33562505	0.000455249	A	G	TOMM22P3	25762	intergenic	6.746	5	5	15	-0.061	4.5e-08	0.005539	0.602005
Volume of left thalamus	143	rs9562987	13	51095908	51067234	51097400	0.00326038	A	G	DLEU1:RP11-175B12.2	00:00:00	ncRNA_intronic	4.272	4	2	15	-0.041	4.3e-06	-0.023769	0.00499804
Volume of left thalamus	144	rs1215451	13	80715893	80620642	80767182	3.22713e-10	A	G	SPRY2	194217	intergenic	0.274	5	2	15	-0.074	5.5e-15	-0.00748	0.394748
Volume of left thalamus	145	rs7148185	14	24520604	24512726	24527672	0.00424446	T	C	RP11-468E2.9	23	upstream	10.72	4	1	2	0.042	6.2e-07	-0.002911	0.718274
Volume of left thalamus	146	rs17522122	14	33302882	33292743	33309293	0.00423848	T	G	AKAP6	2314	intergenic	2.191	7	5	15	0.039	3.9e-06	-0.020471	0.00972299
Volume of left thalamus	147	rs56992115	14	74909411	74872187	74969167	0.00455869	A	G	SYNDIG1L	16605	intergenic	1.87	5	5	15	-0.04	1.8e-06	0.016112	0.0432813
Volume of left thalamus	148	rs72690737	14	79930644	79854885	79945162	0.000149772	C	T	NRXN3	0	intronic	0.982	7	5	15	0.058	1.2e-08	-0.0042476	0.656689
Volume of left thalamus	149	rs7153849	14	91964683	91871672	92057960	0.00697315	G	A	SMEK1	0	intronic	2.952	6	4	5	0.04	1.5e-06	0.0088364	0.266526
Volume of left thalamus	150	rs73347525	14	101255172	101255172	101255172	0.00548452	G	A	MEG3	0	ncRNA_intronic	5.467	4	5	15	-0.055	9.1e-07	-0.006075	0.562186
Volume of left thalamus	151	rs692390	15	41486990	41486990	41486990	0.00938548	A	G	EXD1	0	intronic	1.203	6	5	15	-0.054	1.9e-06	0.0073381	0.468166
Volume of left thalamus	152	rs11070332	15	41809205	41801081	41833343	0.00101181	A	G	RPAP1	168	downstream	0.526	7	4	5	0.046	1.1e-07	0.0032039	0.699906
Volume of left thalamus	153	rs117041619	15	47102329	47032642	47265460	0.00772588	C	T	RP11-627D16.1	5286	intergenic	4.166	7	9	15	0.089	1.7e-06	-0.019894	0.273691
Volume of left thalamus	154	rs117530276	15	57623333	57212756	57643090	0.00389414	T	C	RP11-358M11.4	4687	intergenic	10.87	4	5	15	0.11	6.7e-07	-0.021298	0.345613
Volume of left thalamus	155	rs56215579	15	60716761	60702243	60807065	0.00186433	G	A	NARG2	0	intronic	2.531	4	4	5	-0.074	2.7e-07	-0.012185	0.357874
Volume of left thalamus	156	rs4502156	15	62383155	62383155	62415736	3.82153e-06	C	T	NPM1P47	7650	intergenic	0.053	7	5	15	-0.054	1.6e-10	0.0022337	0.779471
Volume of left thalamus	157	rs62007299	15	77711719	77313571	77910620	1.63645e-13	A	G	PEAK1	0	intronic	8.206	2b	1	1	0.08	1.4e-18	-0.0086566	0.32031
Volume of left thalamus	158	rs12440156	15	90420673	90362275	90450819	5.29731e-08	A	G	AP3S2:C15orf38-AP3S2	00:00:00	intronic	3.483	6	2	5	-0.065	1.7e-12	0.0087929	0.324713
Volume of left thalamus	159	rs2301826	15	91525197	91502383	91561182	5.85129e-07	T	C	PRC1:PRC1-AS1	00:00:00	exonic	1.226	1a	2	4	0.067	3.7e-11	0.015282	0.125951
Volume of left thalamus	160	rs6600191	16	295795	294243	315436	0.000661897	C	T	ITFG3	0	intronic	1.7	5	4	5	-0.061	7.8e-08	0.0087202	0.39595
Volume of left thalamus	161	rs62037465	16	14585833	14584770	14592434	0.00744151	T	C	PARN	0	intronic	4.1	4	5	5	0.084	1.4e-06	-0.010989	0.481948
Volume of left thalamus	162	rs4788204	16	29995218	29958216	30117253	0.00354062	A	G	TAOK2	0	intronic	3.874	1f	4	4	0.041	5.7e-07	0.0066121	0.403692
Volume of left thalamus	163	rs11075993	16	53837144	53596366	53877592	5.40517e-27	T	G	FTO	0	intronic	0.465	6	5	15	0.11	2.2e-42	-0.017351	0.0318053
Volume of left thalamus	164	rs8056814	16	75252327	75232528	75469551	5.02767e-09	A	G	CTRB1	570	upstream	1.271	4	1	15	-0.12	7.7e-14	-0.0030538	0.832231
Volume of left thalamus	165	rs2925979	16	81534790	81516383	81598387	6.71507e-08	C	T	CMIP	0	intronic	5.802	NA	1	5	-0.065	1.4e-12	-0.0010768	0.900818
Volume of left thalamus	166	rs8071043	17	3988451	3881293	4166022	1.50331e-06	C	T	ZZEF1	0	intronic	0.238	7	4	4	0.058	6.7e-11	0.0067337	0.422756
Volume of left thalamus	167	rs150009163	17	17638813	17452631	18206386	1.41896e-05	A	G	RAI1	0	intronic	0.013	7	4	5	0.096	1.9e-08	-0.053909	0.00216471
Volume of left thalamus	168	rs11651755	17	36099840	36060515	36108231	1.0273e-10	T	C	HNF1B	0	intronic	0.619	5	5	13	-0.067	1e-15	-0.00065037	0.93504
Volume of left thalamus	169	rs1968866	17	40566240	40566240	40960253	0.000453822	C	T	PTRF	0	intronic	4.5	2b	2	7	0.086	1.3e-07	-0.032352	0.0365932
Volume of left thalamus	170	rs9904865	17	44908263	44908263	44908263	0.00570697	T	C	WNT3	0	intergenic	10.19	5	5	14	-0.042	2.5e-06	0.017197	0.0386634
Volume of left thalamus	171	rs6504584	17	46941419	46835629	47145848	4.18543e-05	T	G	CALCOCO2	0	UTR3	0.093	6	4	4	-0.052	2.8e-09	-0.0044428	0.592748
Volume of left thalamus	172	rs6504550	17	65894542	65634625	66097429	4.5031e-05	G	A	BPTF	0	intronic	0.933	7	4	4	0.055	3.8e-09	-0.0096379	0.287866
Volume of left thalamus	173	rs62084913	17	72773047	72754924	72790563	0.000499013	T	C	TMEM104	0	intronic	4.3	4	1	2	-0.046	1.3e-07	-0.016068	0.0445451
Volume of left thalamus	174	rs993322	18	36285281	36173002	36359094	0.00779751	G	A	RP11-687D19.1	17318	intergenic	7.093	NA	9	15	0.057	8.8e-06	-0.031147	0.00828514
Volume of left thalamus	175	rs72926932	18	53050646	52848102	53428347	2.02753e-05	C	A	TCF4	0	intronic	4.843	7	4	15	0.087	3.1e-09	-0.027832	0.0558213
Volume of left thalamus	176	rs8097210	18	57857135	57732418	57913434	0.00105147	G	T	RP11-795H16.2	6652	intergenic	2.456	5	5	15	0.05	1.1e-07	0.0018	0.841432
Volume of left thalamus	177	rs12454712	18	60845884	60845884	60845884	0.00020495	C	T	BCL2	0	intronic	16.2	2b	1	7	-0.05	2.3e-08	-0.0093223	0.251015
Volume of left thalamus	178	rs9947946	18	74515017	74515017	74515017	0.00883256	T	G	RP11-162A12.2	0	intronic	0.524	6	5	5	0.042	1.5e-06	0.00078662	0.925235
Volume of left thalamus	179	rs4804833	19	7970635	7968168	7978430	0.00219226	G	A	MAP2K7	0	intronic	7.909	4	1	5	-0.042	1.2e-06	0.019064	0.0187499
Volume of left thalamus	180	rs10401969	19	19407718	19329924	19746151	2.59192e-05	C	T	SUGP1	0	intronic	5.308	1f	4	4	0.088	1.3e-08	0.038781	0.00934329
Volume of left thalamus	181	rs429358	19	45411941	45337918	45428234	3.09771e-11	C	T	APOE	0	exonic	12.64	5	1	14	-0.093	2.5e-14	-0.049719	6.52379e-06
Volume of left thalamus	182	rs10406431	19	46157019	46147527	46178661	2.26374e-05	G	A	RN7SL836P	1958	intergenic	10.64	3a	7	15	-0.052	1.4e-09	-0.004782	0.547823
Volume of left thalamus	183	rs7255995	19	47564968	47562509	47621316	0.000667174	G	T	ZC3H4	2475	intergenic	6.713	7	2	5	0.048	3.2e-07	-0.021017	0.0170569
Volume of left thalamus	184	rs13041756	20	21466795	21451139	21511318	0.000666692	C	T	RP5-984P4.1	2086	intergenic	1.379	7	5	14	0.072	6.7e-08	-0.0046047	0.721024
Volume of left thalamus	185	rs12625671	20	42994812	42993114	43042364	1.97029e-05	C	T	HNF4A	0	intronic	9.601	7	4	15	0.079	1.3e-09	-0.010513	0.415356
Volume of left thalamus	186	rs1206760	20	45582472	45582472	45590298	0.00136566	A	G	EYA2	0	intronic	0.016	5	5	15	-0.043	3.3e-07	-0.014498	0.0713346
Volume of left thalamus	187	rs13042290	20	51246202	50912495	51263833	0.00668381	G	A	RP4-723E3.1	0	ncRNA_intronic	14.25	6	9	15	-0.048	1.4e-06	-0.010035	0.284237
Volume of left thalamus	188	rs6100252	20	57426449	57426449	57435532	0.00225875	T	G	GNAS	0	intronic	2.979	4	1	10	-0.055	5.9e-07	0.017808	0.0732318
Volume of left thalamus	189	rs6006393	22	30590026	30135928	30654000	2.5215e-06	C	T	RP3-438O4.4	0	ncRNA_intronic	1.025	4	5	5	0.088	1.9e-10	0.019179	0.122419
Volume of left thalamus	190	rs738408	22	44324730	44324730	44345771	0.000163211	T	C	PNPLA3	0	exonic	0.85	NA	3	4	0.055	2.5e-08	0.015847	0.0994718
Volume of left thalamus	191	rs36138276	22	50422348	50353919	50457041	0.000972388	A	G	IL17REL	10593	intergenic	10.5	3a	1	13	-0.046	1.4e-07	-0.009413	0.239525
Volume of left caudate	1	rs16826069	1	39797055	39550621	40092933	1.36101e-11	G	A	MACF1	0	exonic	7.303	3a	4	4	0.082	9.7e-17	0.0025259	0.794967
Volume of left caudate	2	rs76517366	1	72029085	72029085	72287808	0.00316953	T	C	NEGR1	0	intronic	17.77	5	5	15	0.1	4e-07	0.017039	0.295951
Volume of left caudate	3	rs2613508	1	72833582	72724409	72839774	0.00880585	T	C	RPL31P12	66069	intergenic	3.943	NA	5	15	0.052	1.5e-06	0.0081627	0.407727
Volume of left caudate	4	rs1127215	1	117532790	117529458	117546611	0.000457382	T	C	PTGFRN	0	UTR3	2.461	5	2	5	-0.047	4e-08	-0.002412	0.76315
Volume of left caudate	5	rs1493694	1	120526982	120437718	120554134	1.45023e-05	T	C	NOTCH2	0	intronic	0.993	6	3	5	0.082	7e-10	-0.0029899	0.815823
Volume of left caudate	6	rs145904381	1	151017991	150314457	151279323	0.000434695	C	T	BNIPL	0	intronic	2.755	5	4	5	-0.23	3.8e-08	-0.0026908	0.941124
Volume of left caudate	7	rs36055936	1	177816796	177793990	177894591	0.00228856	T	G	SEC16B	76294	intergenic	3.263	7	7	15	0.054	2.7e-07	-0.00087035	0.928973
Volume of left caudate	8	rs7538328	1	205125662	205039295	205216110	0.00518653	C	T	DSTYK	0	intronic	10.89	NA	3	8	0.047	9.4e-07	-0.016284	0.0806863
Volume of left caudate	9	rs340874	1	214159256	214009019	214287420	7.05732e-10	C	T	PROX1-AS1:PROX1	00:00:00	ncRNA_intronic	13.3	NA	1	13	0.065	8.2e-15	0.0034392	0.6665
Volume of left caudate	10	rs4846567	1	219750717	219622596	219798632	1.07143e-07	T	G	RP11-95P13.2	19673	intergenic	14.9	5	5	15	-0.065	2.2e-12	0.00058517	0.945995
Volume of left caudate	11	rs348330	1	229672955	229672955	229672955	0.00459379	A	G	ABCB10	0	intronic	4.01	NA	4	4	-0.044	6.4e-07	0.0082539	0.315609
Volume of left caudate	12	rs291367	1	235690800	235582272	235705921	0.0022273	A	G	RP4-534P7.2	6816	intergenic	0.005	5	5	15	-0.05	2.6e-07	0.0030045	0.712426
Volume of left caudate	13	rs7563976	2	25679596	25635264	25710090	0.00487604	A	C	DTNB	0	intronic	0.822	7	5	15	0.045	7e-07	9.218e-05	0.991471
Volume of left caudate	14	rs1260326	2	27730940	27556721	27752871	2.46985e-07	C	T	GCKR	0	exonic	13.22	5	5	15	0.059	6e-12	-0.0026599	0.742626
Volume of left caudate	15	rs387780	2	32502495	32499150	32811909	0.00935781	C	T	YIPF4	483	upstream	9.695	4	1	2	-0.038	1.9e-05	0.027935	0.000958297
Volume of left caudate	16	rs75330033	2	43697723	43419493	43927374	2.82409e-12	G	A	THADA	0	intronic	11.95	6	4	5	-0.12	1e-16	0.032032	0.0148662
Volume of left caudate	17	rs184418755	2	54421356	54421356	54421356	0.00792044	C	T	ACYP2	0	intronic	8.333	7	5	15	0.2	1.3e-06	-0.032843	0.454789
Volume of left caudate	18	rs4140918	2	59652694	59626765	59664054	0.00695999	A	G	RP11-444A22.1:AC007131.2	00:00:00	ncRNA_intronic	6.809	NA	5	15	-0.041	1.1e-06	-0.0064085	0.418196
Volume of left caudate	19	rs243019	2	60585806	60546132	60586100	4.09579e-07	C	T	AC007381.2	544	downstream	12.31	NA	2	15	0.056	1.1e-11	0.0040115	0.615205
Volume of left caudate	20	rs2249105	2	65287896	65238344	65361059	2.37806e-06	G	A	CEP68	0	intronic	1.193	1f	5	5	-0.055	1.1e-10	0.013545	0.0983558
Volume of left caudate	21	rs7569257	2	65656976	65633190	65707760	6.82879e-05	A	G	SPRED2	0	intronic	5.633	4	1	5	-0.049	7.8e-09	0.017152	0.0339391
Volume of left caudate	22	rs17749826	2	79213468	79183516	79219390	0.00509106	A	G	REG3G	39343	intergenic	0.007	7	5	15	0.11	8.3e-07	-0.033092	0.118108
Volume of left caudate	23	rs10460461	2	121349906	121342814	121353119	6.52414e-05	A	G	AC073257.1	34220	intergenic	0.329	4	5	14	-0.049	4.1e-09	-0.0010772	0.892824
Volume of left caudate	24	rs35025729	2	152000796	151999891	152110098	0.00995211	T	C	AC018731.3	0	ncRNA_intronic	3.014	7	14	15	-0.046	1.9e-06	0.012911	0.168927
Volume of left caudate	25	rs6743795	2	161122134	161087411	161340775	2.88361e-05	G	A	ITGB6	0	intergenic	3.975	4	5	15	0.057	1.6e-09	0.0071825	0.411529
Volume of left caudate	26	rs79953491	2	165555539	165501849	165822558	3.68115e-07	G	A	COBLL1	0	intronic	6.206	7	4	15	-0.085	9.7e-12	0.0058843	0.628174
Volume of left caudate	27	rs4673711	2	213829682	213807273	213835977	0.00117535	T	C	AC079610.1	0	ncRNA_intronic	1.135	6	4	15	-0.048	1.2e-07	0.0042498	0.617163
Volume of left caudate	28	rs2943650	2	227105921	226813783	227228251	5.36352e-25	T	C	AC068138.1	55833	intergenic	1.675	7	5	15	0.099	5.8e-31	0.0077396	0.349132
Volume of left caudate	29	rs11709077	3	12336507	12027240	12473045	6.89453e-13	A	G	PPARG	0	intronic	11.87	2b	1	15	-0.11	3.7e-18	-0.002715	0.823027
Volume of left caudate	30	rs150505252	3	14892401	14892401	14892401	0.00924695	G	A	FGD5	0	intronic	2.439	5	5	14	0.22	1.6e-06	0.0068432	0.884616
Volume of left caudate	31	rs77173147	3	23212597	23187407	23644184	0.000274774	C	T	UBE2E2-AS1	23963	intergenic	2.651	5	5	15	-0.085	2.2e-08	-0.012672	0.406612
Volume of left caudate	32	rs6766511	3	35659344	35659344	35671555	0.00966782	G	T	ARPP21	21092	intergenic	0.523	6	14	15	0.041	1.7e-06	-0.00046297	0.955353
Volume of left caudate	33	rs71328912	3	47065255	46939136	47506230	0.00256564	T	C	SETD2	0	intronic	0.153	5	4	5	0.069	3.1e-07	-0.0014988	0.898618
Volume of left caudate	34	rs7640294	3	53130913	53103155	53139977	0.00515985	A	C	RP11-894J14.5:RFT1	00:00:00	intronic	0.179	7	4	5	0.042	7.4e-07	-0.0064849	0.414572
Volume of left caudate	35	rs4504165	3	64701890	64698714	64730121	1.35442e-08	C	T	ADAMTS9-AS2	0	ncRNA_intronic	1.05	5	5	15	-0.067	2.1e-13	-0.0021181	0.807536
Volume of left caudate	36	rs6438234	3	114913508	114822794	114959485	0.000821712	G	A	ZBTB20	47389	intergenic	21.6	5	1	15	0.051	1.5e-07	-0.020942	0.0272333
Volume of left caudate	37	rs11708067	3	123065778	122936084	123137791	1.98647e-13	G	A	ADCY5	0	intronic	19.37	4	4	15	-0.09	1e-18	0.0038477	0.675414
Volume of left caudate	38	rs7642311	3	168223132	168212861	168269402	0.00419888	G	A	EGFEM1P	0	ncRNA_intronic	8.591	4	5	15	-0.062	5.7e-07	0.012055	0.317556
Volume of left caudate	39	rs9873618	3	170733076	170548978	170766618	7.37245e-12	A	G	SLC2A2	0	intronic	9.82	7	3	15	-0.077	5.8e-17	0.0069115	0.429616
Volume of left caudate	40	rs6769511	3	185530290	184760053	185550500	4.84372e-26	C	T	IGF2BP2	0	intronic	12.66	5	2	15	0.11	2.4e-32	-0.0057492	0.501926
Volume of left caudate	41	rs3887925	3	186665645	186661006	186680644	2.25264e-05	T	C	ST6GAL1	0	intronic	3.464	5	2	5	0.051	1.2e-09	0.0070476	0.378129
Volume of left caudate	42	rs4686471	3	187740899	187740295	187755222	4.11312e-06	C	T	RP11-132N15.1	19120	intergenic	0.264	5	5	15	0.054	1.6e-10	-0.0038269	0.639926
Volume of left caudate	43	rs1531583	4	744972	695912	790263	0.00228717	T	G	PCGF3	0	intronic	0.309	6	4	4	0.099	4.3e-07	-0.042362	0.0404576
Volume of left caudate	44	rs56337234	4	1784403	1781686	1784403	0.000133782	T	C	FGFR3	10630	intergenic	1.442	4	2	15	-0.051	9.5e-09	-0.0011821	0.881047
Volume of left caudate	45	rs1046320	4	6304344	6263996	6329107	3.45734e-17	A	G	WFS1	0	UTR3	1.13	1f	4	4	0.085	7.9e-23	-0.0023969	0.765896
Volume of left caudate	46	rs2610986	4	18037231	17792869	18053698	0.000999663	T	C	LCORL	13731	intergenic	0.238	NA	14	15	0.049	1e-07	-0.0025089	0.767962
Volume of left caudate	47	rs10938398	4	45186139	45071269	45186139	0.000230213	A	G	RP11-362I1.1	132469	intergenic	1.094	5	5	15	0.047	1.8e-08	0.0072316	0.366699
Volume of left caudate	48	rs4330370	4	77545018	77513071	77619296	0.00624351	T	G	SHROOM3	0	intronic	0.947	5	2	7	0.041	9.5e-07	0.0049588	0.537267
Volume of left caudate	49	rs6821438	4	95091911	94999873	95317785	0.000134777	G	A	RP11-363G15.2	0	ncRNA_intronic	1.739	5	5	15	-0.048	9.7e-09	0.0081281	0.302719
Volume of left caudate	50	rs7691873	4	103987899	103605916	104140848	0.00414316	C	T	SLC9B2	0	intronic	7.258	6	4	5	-0.042	6.2e-07	-0.012144	0.131941
Volume of left caudate	51	rs17035289	4	106048291	106048291	106055150	0.00409022	C	T	RP11-556I14.1	7133	intergenic	5.501	5	5	15	0.054	5.5e-07	0.0085721	0.433122
Volume of left caudate	52	rs13434765	4	153499458	153252061	153520475	1.98877e-06	G	A	RP11-555K12.1	25941	intergenic	5.344	4	2	15	-0.059	7e-11	-0.0069532	0.423809
Volume of left caudate	53	rs56092939	4	185716057	185672745	185730750	2.91328e-05	C	T	ACSL1	0	intronic	8.263	5	4	5	-0.072	1.6e-09	0.0043346	0.702344
Volume of left caudate	54	rs879253	5	14794868	14794868	14857224	0.00365112	T	C	ANKH	0	intronic	2.914	NA	4	15	-0.042	4.8e-07	-0.0020053	0.800901
Volume of left caudate	55	rs6884702	5	44682589	44629545	44941630	0.000252586	G	A	RP11-503D12.1	15943	intergenic	1.109	7	9	15	0.048	2e-08	0.0016131	0.841895
Volume of left caudate	56	rs17261179	5	51791225	51749342	51794898	0.00924725	C	T	CTD-2141G3.1	84163	intergenic	9.07	6	5	15	-0.04	1.6e-06	-0.0012344	0.876759
Volume of left caudate	57	rs255761	5	53321956	53268762	53344452	9.95571e-06	T	G	ARL15	0	intronic	2.633	NA	5	15	0.064	4.5e-10	-0.0026009	0.792264
Volume of left caudate	58	rs465002	5	55808475	55794632	55868097	1.21132e-08	T	C	AC022431.2	0	intronic	13.68	NA	5	15	0.07	1.8e-13	0.00029057	0.974433
Volume of left caudate	59	rs2307111	5	75003678	74568235	75038431	1.66917e-05	C	T	POC5	0	exonic	15.77	5	4	5	-0.052	8.3e-10	-0.0032638	0.686104
Volume of left caudate	60	rs7732130	5	76435004	76424949	76435346	5.75753e-08	A	G	ZBED3-AS1	0	ncRNA_intronic	1.744	3a	2	15	-0.065	1.5e-12	-0.012773	0.130725
Volume of left caudate	61	rs3733893	5	78532658	78416416	78617534	2.86423e-05	T	C	JMY	0	exonic	17.37	2b	1	1	-0.052	1.6e-09	-0.0076569	0.35541
Volume of left caudate	62	rs436064	5	81069494	81069494	81069494	0.00879992	C	T	SSBP2	21877	intergenic	0.177	NA	2	15	-0.04	1.5e-06	-0.0017605	0.825914
Volume of left caudate	63	rs115246607	5	102461890	101584734	102973337	3.43127e-11	C	T	PPIP5K2	0	intronic	8.472	5	5	5	0.16	5.3e-16	-0.031955	0.0877809
Volume of left caudate	64	rs11747528	5	133976554	133976554	134149075	0.00924961	T	C	SAR1B	0	intronic	0.31	6	5	15	-0.044	1.6e-06	-0.0019824	0.817536
Volume of left caudate	65	rs17057112	5	159213685	159193485	159254205	0.0036598	G	A	AC011343.1	0	ncRNA_intronic	0.271	5	5	15	0.079	4.8e-07	0.0060318	0.713411
Volume of left caudate	66	rs9405331	6	7204736	6992891	7317551	1.19059e-05	A	G	RREB1	0	intronic	1.11	7	2	4	-0.052	5.6e-10	0.0052235	0.515656
Volume of left caudate	67	rs35456723	6	20662217	20485864	21027761	3.61471e-26	C	T	CDKAL1	0	intronic	21.3	3a	5	15	0.12	8.2e-46	0.0091051	0.284702
Volume of left caudate	68	rs1929899	6	38892817	38892817	38968249	0.000777193	A	G	DNAH8:RP1-207H1.3	00:00:00	ncRNA_exonic	19.61	NA	5	15	-0.057	5e-07	-0.032101	0.00310384
Volume of left caudate	69	rs6937438	6	43815364	43802563	43829941	8.19454e-07	A	G	RP11-344J7.2	4129	intergenic	17.29	5	5	15	-0.057	5.5e-10	0.032307	0.000208689
Volume of left caudate	70	rs2784200	6	51481671	51412786	51496866	0.00568797	C	T	RP3-335N17.2:PKHD1	00:00:00	ncRNA_intronic	0.531	6	5	15	0.068	8.8e-07	0.016255	0.197011
Volume of left caudate	71	rs10457469	6	126083658	126052359	126116953	0.00450018	A	G	HEY2	1242	intergenic	0.025	7	5	14	0.037	8.3e-06	-0.026504	0.000845863
Volume of left caudate	72	rs11759026	6	126792095	126623947	127080700	8.90054e-06	G	A	MIR588	13681	intergenic	7.446	7	5	15	0.061	4e-10	-0.0068544	0.4689
Volume of left caudate	73	rs719727	6	127414838	127399045	127437399	0.00148189	G	A	RSPO3	24910	intergenic	9.495	NA	5	15	-0.051	1.6e-07	-0.0013183	0.885228
Volume of left caudate	74	rs1573090	6	137302159	137286900	137305466	8.52399e-07	G	T	RP11-55K22.5	1142	intergenic	0.151	NA	5	14	-0.056	2.6e-11	0.0038407	0.635229
Volume of left caudate	75	rs4709746	6	164133001	164092706	164133001	0.00469946	T	C	RP1-230L10.1	0	ncRNA_intronic	4.13	2b	2	15	-0.063	6.6e-07	0.0058616	0.612224
Volume of left caudate	76	rs7801928	7	13894939	13887349	13897920	0.00322336	T	C	AC005019.3	0	ncRNA_intronic	2.591	5	5	15	0.043	4.1e-07	0.0030686	0.700987
Volume of left caudate	77	rs6972333	7	15051643	14859137	15065467	2.18714e-08	A	G	AC006045.3	25943	intergenic	0.165	7	5	15	0.06	3.6e-13	0.0017483	0.825819
Volume of left caudate	78	rs1708302	7	28198677	28138193	28260312	3.19676e-22	T	C	JAZF1	0	intronic	0.366	NA	4	5	-0.091	3.8e-28	0.0038399	0.626917
Volume of left caudate	79	rs917195	7	30728452	30727920	30728557	0.00142173	T	C	CRHR2	0	intronic	16.19	2b	5	14	-0.054	1.5e-07	0.0052812	0.578402
Volume of left caudate	80	rs878521	7	44255643	44188220	44365863	1.95573e-07	A	G	CAMK2B	1105	intergenic	0.375	5	4	5	0.067	4.6e-12	0.0042843	0.638734
Volume of left caudate	81	rs1562396	7	130457914	130422934	130468190	2.72809e-05	G	A	RP11-36B6.1	17052	intergenic	7.509	6	9	15	0.055	1.5e-09	-0.007515	0.377546
Volume of left caudate	82	rs3802125	7	156970563	156931337	157077842	5.24186e-05	C	A	UBE3C	0	intronic	4.855	NA	4	4	-0.053	3.2e-09	0.0066998	0.423214
Volume of left caudate	83	rs34990153	8	9996389	8092025	11457248	3.41942e-05	G	A	MSRA	0	intronic	2.05	2b	1	15	-0.051	2.2e-09	-0.011589	0.145892
Volume of left caudate	84	rs10096633	8	19830921	19819328	19934339	0.000833309	T	C	LPL	6151	intergenic	0.202	6	5	15	-0.069	8.3e-08	-0.015451	0.201525
Volume of left caudate	85	rs12544241	8	41514888	41430779	41563359	8.71264e-10	A	G	ANK1	0	intronic	2.706	4	2	14	0.065	9.9e-15	0.0013493	0.866519
Volume of left caudate	86	rs10097617	8	95961626	95832448	96128981	0.000742898	C	T	NDUFAF6:TP53INP1	00:00:00	UTR5	16.24	4	1	1	-0.045	7.2e-08	0.0097618	0.218696
Volume of left caudate	87	rs11558471	8	118185733	118182924	118236971	5.28565e-26	G	A	SLC30A8	0	UTR3	3.865	7	5	15	-0.11	1.5e-32	0.0044762	0.596033
Volume of left caudate	88	rs17772814	8	128711742	128711742	128717697	8.80584e-05	A	G	CASC11	0	ncRNA_intronic	9.744	4	5	15	-0.097	6.3e-09	-0.020272	0.176015
Volume of left caudate	89	rs7838717	8	145504343	145245647	145639726	3.53507e-05	C	T	BOP1	0	intronic	1.739	5	3	5	-0.055	2e-09	-0.00045473	0.956683
Volume of left caudate	90	rs35338539	9	4298589	4283137	4298589	0.000184723	A	G	GLIS3	0	intronic	22.2	2b	1	1	0.05	1.6e-08	-0.013276	0.115646
Volume of left caudate	91	rs7467618	9	19065295	19025693	19098967	0.00905036	C	T	HAUS6	0	intronic	7.576	7	4	4	0.041	1.8e-06	0.012739	0.11526
Volume of left caudate	92	rs10811661	9	22134094	21995882	22139220	4.13368e-26	C	T	CDKN2B-AS1	12997	intergenic	4.974	5	4	15	-0.16	4.8e-46	-0.0093314	0.368036
Volume of left caudate	93	rs1412234	9	28410683	28410683	28418511	0.000303001	C	T	LINGO2	0	intronic	6.015	4	7	15	0.049	3.3e-08	-0.015615	0.0660237
Volume of left caudate	94	rs12001437	9	34074476	34074476	34124860	0.000565965	C	T	RP11-537H15.3	9853	intergenic	3.181	4	1	15	0.047	5.1e-08	0.0074358	0.366109
Volume of left caudate	95	rs725959	9	81349608	81333004	81376062	0.00235759	T	G	MTND2P8	7027	intergenic	0.383	NA	15	15	-0.044	2.8e-07	8.8803e-05	0.991203
Volume of left caudate	96	rs17791513	9	81905590	81881830	81956349	1.69042e-05	G	A	CHCHD2P9	100628	intergenic	7.142	7	5	15	-0.1	9.2e-10	-0.02123	0.197583
Volume of left caudate	97	rs2796441	9	84308948	84293453	84311800	8.51127e-07	A	G	RP11-154D17.1	0	ncRNA_intronic	19.86	NA	1	15	-0.053	5.1e-10	-0.026504	0.000877001
Volume of left caudate	98	rs117254233	9	96472583	96472583	96582490	0.00645203	A	G	PHF2	30713	intergenic	2.976	5	7	15	-0.18	1e-06	0.0022027	0.931123
Volume of left caudate	99	rs55653563	9	97001682	96912177	97009024	0.00421251	C	A	snoU13	5818	intergenic	8.827	7	2	15	-0.047	5.7e-07	-0.0069038	0.441835
Volume of left caudate	100	rs505922	9	136149229	136137065	136184798	1.05314e-05	C	T	ABO	0	ncRNA_intronic	4.81	5	1	13	0.053	1.5e-09	0.021112	0.0134741
Volume of left caudate	101	rs28533815	9	139241828	139235415	139259249	6.88407e-09	C	T	GPSM1	0	intronic	0.787	5	2	5	0.082	1.1e-13	0.0080321	0.381637
Volume of left caudate	102	rs11257655	10	12307894	12241815	12328010	8.37423e-14	T	C	RN7SL232P	3967	intergenic	8.818	4	2	15	0.088	6.3e-19	0.013118	0.176608
Volume of left caudate	103	rs3847343	10	71319071	71306424	71495726	7.19201e-06	A	G	NEUROG3	12382	intergenic	6.75	NA	5	14	0.055	3.1e-10	-0.0049094	0.551938
Volume of left caudate	104	rs703967	10	80953451	80940804	80989082	7.9006e-09	C	A	ZMIZ1	0	intronic	5.554	NA	4	5	-0.063	1.4e-13	0.0092461	0.244935
Volume of left caudate	105	rs4933736	10	94471595	93566126	94552173	2.56837e-26	T	C	Y_RNA	1229	intergenic	0.181	5	5	15	-0.1	3.2e-34	0.011622	0.152887
Volume of left caudate	106	rs1413615	10	99803197	99790944	99807046	0.00827954	T	C	CRTAC1	12611	intergenic	11.03	NA	5	14	-0.044	1.4e-06	0.0092356	0.296886
Volume of left caudate	107	rs75933965	10	114749421	114596655	114942869	1.1127e-26	A	G	TCF7L2	0	intronic	21.7	3a	4	5	0.23	3.4e-43	-0.031592	0.0396735
Volume of left caudate	108	rs2292626	10	124186714	124091572	124200854	9.56832e-09	T	C	PLEKHA1	0	intronic	11.82	7	4	5	-0.059	1.2e-12	-0.022337	0.00496592
Volume of left caudate	109	rs112352107	11	1702639	1683461	1702639	0.00470218	A	G	FAM99B	1859	intergenic	0.816	7	5	14	0.091	6.6e-07	-0.0094883	0.58799
Volume of left caudate	110	rs4929965	11	2197286	2193510	2198418	1.25955e-07	G	A	MIR4686	2917	intergenic	3.535	5	2	14	-0.063	3.1e-12	-0.0092554	0.254929
Volume of left caudate	111	rs2237895	11	2857194	2690293	2892237	1.64707e-15	C	A	KCNQ1	0	intronic	0.273	5	5	15	0.083	6.1e-21	0.0045855	0.566461
Volume of left caudate	112	rs5215	11	17408630	17087113	17422619	2.03544e-10	T	C	KCNJ11	0	exonic	14.43	5	3	14	-0.067	2.2e-15	-0.0055314	0.502586
Volume of left caudate	113	rs145678014	11	32927778	32595598	32956492	0.00011299	T	G	QSER1	0	intronic	5.155	7	4	5	-0.13	7.8e-09	0.015525	0.418784
Volume of left caudate	114	rs967505	11	34950950	34893344	35032241	0.00990739	G	A	PDHX	0	intronic	8.462	NA	5	5	-0.042	2.5e-06	0.01649	0.0549414
Volume of left caudate	115	rs1061810	11	43877934	43634973	43878534	1.21518e-06	A	C	HSD17B12:RP11-613D13.5	00:00:00	ncRNA_intronic	5.244	6	4	5	0.06	3.9e-11	0.0015431	0.859192
Volume of left caudate	116	rs1783541	11	65294799	65220206	65326154	0.000429112	T	C	SCYL1	0	intronic	2.629	6	3	4	0.058	3.7e-08	-0.0066242	0.487776
Volume of left caudate	117	rs11820019	11	69448758	69448758	69463679	0.00636233	C	T	CCND1	7096	intergenic	0.489	5	5	14	-0.14	9.8e-07	-0.0053193	0.82922
Volume of left caudate	118	rs74333814	11	72457487	72401101	72851463	1.39423e-11	T	C	ARAP1	0	intronic	1.839	5	2	5	-0.095	9.7e-17	0.0015632	0.886803
Volume of left caudate	119	rs11020124	11	92690661	92668826	92727874	3.75334e-15	C	T	RP11-676F20.1	8301	intergenic	0.439	6	5	15	0.086	1.2e-20	-4.3621e-05	0.996011
Volume of left caudate	120	rs1900385	11	93014343	93013387	93061159	0.0055493	G	T	RP11-755E23.3	40008	intergenic	5.003	NA	5	15	0.041	8.4e-07	0.0097632	0.221014
Volume of left caudate	121	rs7131465	11	113300022	113259332	113315355	0.00339356	C	A	DRD2	0	intronic	1.891	6	5	15	-0.042	9e-07	-0.018253	0.0234531
Volume of left caudate	122	rs549798	11	121940411	121900440	121964569	0.0021791	G	A	RP11-166D19.1	0	ncRNA_intronic	7.971	NA	1	15	0.043	2.5e-07	-0.0065473	0.409006
Volume of left caudate	123	rs7129690	11	128383077	128383077	128398938	0.00586989	C	T	ETS1	0	intronic	7.36	6	3	4	0.058	8.8e-07	0.0065784	0.540468
Volume of left caudate	124	rs76895963	12	4384844	4288001	4406836	1.17969e-26	G	T	CCND2-AS1:CCND2	00:00:00	ncRNA_intronic	14	4	1	1	-0.47	9.1e-34	-0.062937	0.043411
Volume of left caudate	125	rs10842994	12	27965150	27810034	27967279	3.29132e-10	T	C	RN7SKP15	5826	intergenic	4.53	5	5	15	-0.084	3.8e-15	0.0074473	0.45733
Volume of left caudate	126	rs2446770	12	66210621	66164800	66389968	1.37593e-08	C	T	RPSAP52	0	ncRNA_intronic	4.723	7	4	15	0.1	2.2e-13	-0.0061228	0.647649
Volume of left caudate	127	rs1798089	12	71538310	71397788	71663102	5.67025e-07	C	T	TSPAN8	0	intronic	2.256	NA	4	15	-0.057	2.4e-11	-0.014903	0.067655
Volume of left caudate	128	rs3764002	12	108618630	108609634	108629780	0.00252891	T	C	WSCD2	0	exonic	28.1	7	4	15	-0.048	4.2e-07	0.016846	0.0590201
Volume of left caudate	129	rs56158042	12	121455589	121068353	121604314	4.66843e-12	A	G	C12orf43	1283	intergenic	2.967	5	5	15	-0.076	3.8e-17	-0.0083552	0.327213
Volume of left caudate	130	rs12820906	12	123493123	123447928	123891865	0.00201112	G	A	PITPNM2	0	intronic	1.937	5	4	4	-0.05	2.3e-07	-0.00090591	0.921274
Volume of left caudate	131	rs35318451	12	133068484	133066392	133151607	0.00208034	A	G	FBRSL1	0	intronic	7.476	2b	1	2	0.048	2.4e-07	-0.00055219	0.947901
Volume of left caudate	132	rs34584161	13	26776999	26776255	26818902	0.00173547	G	A	RNF6	0	intergenic	4.899	5	4	5	-0.051	1.9e-07	-0.0087659	0.345597
Volume of left caudate	133	rs576674	13	33554302	33554302	33562505	0.000505431	A	G	TOMM22P3	25762	intergenic	6.746	5	5	15	-0.061	4.5e-08	-0.0022646	0.831151
Volume of left caudate	134	rs9316500	13	51094114	51067234	51097400	0.00654166	G	T	DLEU1	0	downstream	3.418	4	2	15	-0.042	5.1e-06	-0.024916	0.00428154
Volume of left caudate	135	rs1327315	13	80708732	80620642	80767182	4.34616e-10	T	C	SPRY2	201378	intergenic	12.32	3a	2	15	-0.073	5.5e-15	-0.0083734	0.340494
Volume of left caudate	136	rs7148185	14	24520604	24512726	24527672	0.00448853	T	C	RP11-468E2.9	23	upstream	10.72	4	1	2	0.042	6.2e-07	-0.007899	0.327597
Volume of left caudate	137	rs72690737	14	79930644	79833494	79945162	0.000145551	C	T	NRXN3	0	intronic	0.982	7	5	15	0.058	1.2e-08	-0.01469	0.124231
Volume of left caudate	138	rs7153849	14	91964683	91871672	92057960	0.00880354	G	A	SMEK1	0	intronic	2.952	6	4	5	0.04	1.5e-06	-0.002393	0.763484
Volume of left caudate	139	rs73347525	14	101255172	101255172	101255172	0.00603883	G	A	MEG3	0	ncRNA_intronic	5.467	4	5	15	-0.055	9.1e-07	-0.0083475	0.425775
Volume of left caudate	140	rs692390	15	41486990	41486990	41486990	0.00888338	A	G	EXD1	0	intronic	1.203	6	5	15	-0.054	1.9e-06	0.017511	0.0834065
Volume of left caudate	141	rs11070332	15	41809205	41801081	41833343	0.00109173	A	G	RPAP1	168	downstream	0.526	7	4	5	0.046	1.1e-07	-0.0035257	0.671444
Volume of left caudate	142	rs117041619	15	47102329	47032642	47102329	0.00966155	C	T	RP11-627D16.1	5286	intergenic	4.166	7	9	15	0.089	1.7e-06	0.015023	0.408479
Volume of left caudate	143	rs117530276	15	57623333	57212756	57643090	0.00472147	T	C	RP11-358M11.4	4687	intergenic	10.87	4	5	15	0.11	6.7e-07	-0.003661	0.871212
Volume of left caudate	144	rs56215579	15	60716761	60702243	60807065	0.00231409	G	A	NARG2	0	intronic	2.531	4	4	5	-0.074	2.7e-07	0.012871	0.331452
Volume of left caudate	145	rs4502156	15	62383155	62383155	62415736	4.01649e-06	C	T	NPM1P47	7650	intergenic	0.053	7	5	15	-0.054	1.6e-10	0.0076704	0.33631
Volume of left caudate	146	rs34591043	15	77713586	77313571	77910620	1.83987e-13	G	A	HMG20A	0	intronic	12.34	4	1	1	0.08	1.4e-18	0.011226	0.197165
Volume of left caudate	147	rs12440156	15	90420673	90362275	90450819	8.205e-08	A	G	AP3S2:C15orf38-AP3S2	00:00:00	intronic	3.483	6	2	5	-0.065	1.7e-12	-0.0053651	0.547898
Volume of left caudate	148	rs2301826	15	91525197	91502383	91561182	1.1093e-06	T	C	PRC1:PRC1-AS1	00:00:00	exonic	1.226	1a	2	4	0.067	3.7e-11	0.011242	0.260303
Volume of left caudate	149	rs6600191	16	295795	294243	315436	0.000804378	C	T	ITFG3	0	intronic	1.7	5	4	5	-0.061	7.8e-08	-0.00019604	0.984775
Volume of left caudate	150	rs62037465	16	14585833	14584770	14592434	0.00835236	T	C	PARN	0	intronic	4.1	4	5	5	0.084	1.4e-06	0.010558	0.499298
Volume of left caudate	151	rs12325539	16	30033633	29958216	30117253	0.00215832	C	T	DOC2A	0	intergenic	0.951	7	5	14	0.043	4.9e-07	0.017924	0.0258345
Volume of left caudate	152	rs9922619	16	53831771	53596366	53877592	4.34699e-26	T	G	FTO	0	intronic	5.692	6	5	15	0.11	7.8e-43	-0.00667	0.405677
Volume of left caudate	153	rs8056814	16	75252327	75232528	75469551	2.65747e-09	A	G	CTRB1	570	upstream	1.271	4	1	15	-0.12	7.7e-14	0.028732	0.0462488
Volume of left caudate	154	rs2925979	16	81534790	81516383	81598387	6.85846e-08	C	T	CMIP	0	intronic	5.802	NA	1	5	-0.065	1.4e-12	0.00584	0.499091
Volume of left caudate	155	rs8071043	17	3988451	3881293	4225303	1.37176e-07	C	T	ZZEF1	0	intronic	0.238	7	4	4	0.058	6.7e-11	-0.027825	0.000923422
Volume of left caudate	156	rs4925109	17	17661802	17452631	18013854	1.85549e-05	G	A	RAI1	0	intronic	6.277	5	2	5	-0.054	1.3e-09	0.015303	0.0768422
Volume of left caudate	157	rs11651755	17	36099840	36093022	36108231	9.76804e-11	T	C	HNF1B	0	intronic	0.619	5	5	13	-0.067	1e-15	0.0062885	0.430646
Volume of left caudate	158	rs72628307	17	40799560	40566240	40960253	0.000613593	C	T	ATP5LP7	291	upstream	3.41	6	5	15	0.093	5.6e-08	0.0080879	0.608387
Volume of left caudate	159	rs9904865	17	44908263	44908263	44908263	0.00989261	T	C	WNT3	0	intergenic	10.19	5	5	14	-0.042	2.5e-06	-0.015983	0.0546261
Volume of left caudate	160	rs6504584	17	46941419	46835629	47145848	4.70939e-05	T	G	CALCOCO2	0	UTR3	0.093	6	4	4	-0.052	2.8e-09	0.0028161	0.734582
Volume of left caudate	161	rs6504550	17	65894542	65634625	66097429	6.12787e-05	G	A	BPTF	0	intronic	0.933	7	4	4	0.055	3.8e-09	0.00027424	0.975875
Volume of left caudate	162	rs62084913	17	72773047	72773047	72784649	0.00125662	T	C	TMEM104	0	intronic	4.3	4	1	2	-0.046	1.3e-07	-0.0040364	0.613804
Volume of left caudate	163	rs72926932	18	53050646	53048885	53428347	5.13422e-05	C	A	TCF4	0	intronic	4.843	7	4	15	0.087	3.1e-09	-0.0083773	0.564833
Volume of left caudate	164	rs8097210	18	57857135	57732418	57913434	0.00108475	G	T	RP11-795H16.2	6652	intergenic	2.456	5	5	15	0.05	1.1e-07	-0.0099683	0.267886
Volume of left caudate	165	rs12454712	18	60845884	60845884	60845884	0.000229507	C	T	BCL2	0	intronic	16.2	2b	1	7	-0.05	2.3e-08	-0.014367	0.0768776
Volume of left caudate	166	rs9947946	18	74515017	74515017	74515017	0.00880065	T	G	RP11-162A12.2	0	intronic	0.524	6	5	5	0.042	1.5e-06	-0.0019914	0.812206
Volume of left caudate	167	rs4804833	19	7970635	7968168	7978430	0.00742908	G	A	MAP2K7	0	intronic	7.909	4	1	5	-0.042	1.2e-06	0.0018664	0.818003
Volume of left caudate	168	rs58542926	19	19379549	19329924	19746151	0.000126932	T	C	AC138430.4:TM6SF2	00:00:00	exonic	23.8	5	4	14	0.09	9.5e-09	0.019703	0.188478
Volume of left caudate	169	rs429358	19	45411941	45387596	45428234	3.36834e-10	C	T	APOE	0	exonic	12.64	5	1	14	-0.093	2.5e-14	-0.029406	0.00766479
Volume of left caudate	170	rs10406431	19	46157019	46147527	46178661	2.61047e-05	G	A	RN7SL836P	1958	intergenic	10.64	3a	7	15	-0.052	1.4e-09	-0.0024432	0.758787
Volume of left caudate	171	rs7255995	19	47564968	47564643	47621316	0.00244035	G	T	ZC3H4	2475	intergenic	6.713	7	2	5	0.048	3.2e-07	-0.013334	0.130179
Volume of left caudate	172	rs13041756	20	21466795	21451139	21511318	0.00071715	C	T	RP5-984P4.1	2086	intergenic	1.379	7	5	14	0.072	6.7e-08	-0.0079684	0.536612
Volume of left caudate	173	rs2268078	20	32596704	32514914	32729444	0.00380849	A	G	RALY	0	intronic	0.361	5	5	5	0.041	3.9e-06	0.025312	0.00222587
Volume of left caudate	174	rs1800961	20	43042364	42994812	43042364	2.1395e-05	T	C	HNF4A	0	exonic	22.3	3a	4	14	0.13	1.3e-09	0.033256	0.139079
Volume of left caudate	175	rs1206760	20	45582472	45582472	45590298	0.00268807	A	G	EYA2	0	intronic	0.016	5	5	15	-0.043	3.3e-07	0.00067833	0.932756
Volume of left caudate	176	rs13042290	20	51246202	51048341	51263833	0.00831861	G	A	RP4-723E3.1	0	ncRNA_intronic	14.25	6	9	15	-0.048	1.4e-06	0.0001251	0.989349
Volume of left caudate	177	rs6100252	20	57426449	57426449	57435532	0.00433174	T	G	GNAS	0	intronic	2.979	4	1	10	-0.055	5.9e-07	-0.0083008	0.40371
Volume of left caudate	178	rs6006393	22	30590026	30135928	30637884	4.54189e-06	C	T	RP3-438O4.4	0	ncRNA_intronic	1.025	4	5	5	0.088	1.9e-10	0.013819	0.265736
Volume of left caudate	179	rs738408	22	44324730	44324730	44345771	0.000301787	T	C	PNPLA3	0	exonic	0.85	NA	3	4	0.055	2.5e-08	0.010811	0.261048
Volume of left caudate	180	rs36138276	22	50422348	50353919	50457041	0.00121071	A	G	IL17REL	10593	intergenic	10.5	3a	1	13	-0.046	1.4e-07	0.012512	0.117948
Volume of left putamen	1	rs16826069	1	39797055	39550621	40092933	1.07483e-12	G	A	MACF1	0	exonic	7.303	3a	4	4	0.082	9.7e-17	-0.027329	0.00492606
Volume of left putamen	2	rs76517366	1	72029085	72029085	72287808	0.00305347	T	C	NEGR1	0	intronic	17.77	5	5	15	0.1	4e-07	0.0031669	0.845976
Volume of left putamen	3	rs2613508	1	72833582	72724409	72949290	0.00730089	T	C	RPL31P12	66069	intergenic	3.943	NA	5	15	0.052	1.5e-06	-0.0084664	0.390508
Volume of left putamen	4	rs1127215	1	117532790	117525810	117567526	4.69459e-05	T	C	PTGFRN	0	UTR3	2.461	5	2	5	-0.047	4e-08	0.044858	2.07539e-08
Volume of left putamen	5	rs1493694	1	120526982	120437718	120554134	1.35627e-05	T	C	NOTCH2	0	intronic	0.993	6	3	5	0.082	7e-10	0.0040971	0.749583
Volume of left putamen	6	rs145904381	1	151017991	150314457	151279323	0.000344573	C	T	BNIPL	0	intronic	2.755	5	4	5	-0.23	3.8e-08	-0.036036	0.322604
Volume of left putamen	7	rs4142027	1	177833576	177793990	177913519	0.000599915	T	C	SEC16B	59514	intergenic	14.52	7	5	15	0.054	3e-07	-0.027137	0.00572796
Volume of left putamen	8	rs7538328	1	205125662	205024573	205261963	0.00105848	C	T	DSTYK	0	intronic	10.89	NA	3	8	0.047	9.4e-07	-0.028724	0.00206205
Volume of left putamen	9	rs340874	1	214159256	214009019	214287420	6.56204e-10	C	T	PROX1-AS1:PROX1	00:00:00	ncRNA_intronic	13.3	NA	1	13	0.065	8.2e-15	0.0024357	0.760204
Volume of left putamen	10	rs4846567	1	219750717	219622596	219798632	6.60061e-08	T	G	RP11-95P13.2	19673	intergenic	14.9	5	5	15	-0.065	2.2e-12	0.01174	0.174141
Volume of left putamen	11	rs348330	1	229672955	229672955	229672955	0.00427183	A	G	ABCB10	0	intronic	4.01	NA	4	4	-0.044	6.4e-07	-0.0030664	0.709284
Volume of left putamen	12	rs291367	1	235690800	235582272	235705921	0.00182215	A	G	RP4-534P7.2	6816	intergenic	0.005	5	5	15	-0.05	2.6e-07	-0.0071757	0.378678
Volume of left putamen	13	rs13386804	2	25692112	25635264	25710090	0.00278259	T	G	DTNB	0	intronic	1.058	7	5	15	0.045	7e-07	0.015341	0.0742848
Volume of left putamen	14	rs1260326	2	27730940	27548038	27752871	2.41037e-07	C	T	GCKR	0	exonic	13.22	5	5	15	0.059	6e-12	-0.00030665	0.969802
Volume of left putamen	15	rs387780	2	32502495	32499150	32836362	0.0090916	C	T	YIPF4	483	upstream	9.695	4	1	2	-0.038	1.9e-05	0.040926	1.30707e-06
Volume of left putamen	16	rs75330033	2	43697723	43419493	43907630	9.37114e-12	G	A	THADA	0	intronic	11.95	6	4	5	-0.12	1e-16	-0.012903	0.326573
Volume of left putamen	17	rs184418755	2	54421356	54421356	54421356	0.00777894	C	T	ACYP2	0	intronic	8.333	7	5	15	0.2	1.3e-06	-0.0052097	0.90562
Volume of left putamen	18	rs4140918	2	59652694	59626765	59664054	0.00673193	A	G	RP11-444A22.1:AC007131.2	00:00:00	ncRNA_intronic	6.809	NA	5	15	-0.041	1.1e-06	-0.0015032	0.849396
Volume of left putamen	19	rs243019	2	60585806	60546132	60586100	2.74156e-07	C	T	AC007381.2	544	downstream	12.31	NA	2	15	0.056	1.1e-11	-0.010767	0.17728
Volume of left putamen	20	rs2249105	2	65287896	65238344	65707760	2.25708e-06	G	A	CEP68	0	intronic	1.193	1f	5	5	-0.055	1.1e-10	0.0090643	0.268701
Volume of left putamen	21	rs17749826	2	79213468	79183413	79219390	0.00394005	A	G	REG3G	39343	intergenic	0.007	7	5	15	0.11	8.3e-07	0.027912	0.187469
Volume of left putamen	22	rs10460461	2	121349906	121305604	121353119	5.71301e-05	A	G	AC073257.1	34220	intergenic	0.329	4	5	14	-0.049	4.1e-09	-0.0051486	0.519625
Volume of left putamen	23	rs35025729	2	152000796	151999891	152110098	0.005632	T	C	AC018731.3	0	ncRNA_intronic	3.014	7	14	15	-0.046	1.9e-06	-0.018382	0.0501534
Volume of left putamen	24	rs6743795	2	161122134	161087411	161340775	5.80594e-06	G	A	ITGB6	0	intergenic	3.975	4	5	15	0.057	1.6e-09	0.02468	0.00477309
Volume of left putamen	25	rs79953491	2	165555539	165501849	165822558	2.18167e-07	G	A	COBLL1	0	intronic	6.206	7	4	15	-0.085	9.7e-12	0.019045	0.117004
Volume of left putamen	26	rs4673711	2	213829682	213807273	213835977	0.00115625	T	C	AC079610.1	0	ncRNA_intronic	1.135	6	4	15	-0.048	1.2e-07	-0.00047269	0.955661
Volume of left putamen	27	rs1515108	2	227123086	226813783	227228251	9.80575e-26	T	C	AC068138.1	72998	intergenic	0.731	NA	5	15	0.099	1.1e-30	0.021338	0.00937562
Volume of left putamen	28	rs11709077	3	12336507	12027240	12473045	5.61673e-13	A	G	PPARG	0	intronic	11.87	2b	1	15	-0.11	3.7e-18	-0.0076135	0.530542
Volume of left putamen	29	rs150505252	3	14892401	14892401	14892401	0.00631109	G	A	FGD5	0	intronic	2.439	5	5	14	0.22	1.6e-06	0.067108	0.154689
Volume of left putamen	30	rs77173147	3	23212597	23187407	23644184	0.000260233	C	T	UBE2E2-AS1	23963	intergenic	2.651	5	5	15	-0.085	2.2e-08	0.0040406	0.791316
Volume of left putamen	31	rs6766511	3	35659344	35659344	35696096	0.00790929	G	T	ARPP21	21092	intergenic	0.523	6	14	15	0.041	1.7e-06	0.0075447	0.361568
Volume of left putamen	32	rs71328912	3	47065255	46939136	47506230	0.00226858	T	C	SETD2	0	intronic	0.153	5	4	5	0.069	3.1e-07	-0.0072493	0.537737
Volume of left putamen	33	rs7640294	3	53130913	53103155	53139977	0.0040479	A	C	RP11-894J14.5:RFT1	00:00:00	intronic	0.179	7	4	5	0.042	7.4e-07	-0.0079326	0.31828
Volume of left putamen	34	rs4504165	3	64701890	64698714	64730121	1.24853e-08	C	T	ADAMTS9-AS2	0	ncRNA_intronic	1.05	5	5	15	-0.067	2.1e-13	-0.0019065	0.826437
Volume of left putamen	35	rs6438234	3	114913508	114822794	114959485	0.00138029	G	A	ZBTB20	47389	intergenic	21.6	5	1	15	0.051	1.5e-07	-0.0012132	0.898216
Volume of left putamen	36	rs11708067	3	123065778	122936084	123137791	1.78771e-13	G	A	ADCY5	0	intronic	19.37	4	4	15	-0.09	1e-18	-0.0051295	0.576687
Volume of left putamen	37	rs7642311	3	168223132	168212861	168269402	0.00355787	G	A	EGFEM1P	0	ncRNA_intronic	8.591	4	5	15	-0.062	5.7e-07	0.0089943	0.455837
Volume of left putamen	38	rs9873618	3	170733076	170548978	170766618	8.38977e-12	A	G	SLC2A2	0	intronic	9.82	7	3	15	-0.077	5.8e-17	1.7105e-05	0.99844
Volume of left putamen	39	rs6769511	3	185530290	184760053	185550500	4.17851e-26	C	T	IGF2BP2	0	intronic	12.66	5	2	15	0.11	2.4e-32	-0.0071013	0.406893
Volume of left putamen	40	rs3887925	3	186665645	186661006	186680644	2.23207e-05	T	C	ST6GAL1	0	intronic	3.464	5	2	5	0.051	1.2e-09	0.00068018	0.932215
Volume of left putamen	41	rs4686471	3	187740899	187740295	187755222	3.92272e-06	C	T	RP11-132N15.1	19120	intergenic	0.264	5	5	15	0.054	1.6e-10	0.00089705	0.912681
Volume of left putamen	42	rs1531583	4	744972	695912	757921	0.00325928	T	G	PCGF3	0	intronic	0.309	6	4	4	0.099	4.3e-07	-0.0030048	0.884441
Volume of left putamen	43	rs56337234	4	1784403	1781296	1785738	0.000105565	T	C	FGFR3	10630	intergenic	1.442	4	2	15	-0.051	9.5e-09	0.0078927	0.317709
Volume of left putamen	44	rs1046320	4	6304344	6263996	6329107	2.53348e-17	A	G	WFS1	0	UTR3	1.13	1f	4	4	0.085	7.9e-23	0.0064558	0.422591
Volume of left putamen	45	rs2610986	4	18037231	17792869	18053698	0.000237323	T	C	LCORL	13731	intergenic	0.238	NA	14	15	0.049	1e-07	0.023358	0.00601174
Volume of left putamen	46	rs10938398	4	45186139	45071269	45186139	0.000173913	A	G	RP11-362I1.1	132469	intergenic	1.094	5	5	15	0.047	1.8e-08	-0.0089526	0.263785
Volume of left putamen	47	rs4330370	4	77545018	77513071	77619296	0.00442173	T	G	SHROOM3	0	intronic	0.947	5	2	7	0.041	9.5e-07	-0.010421	0.194796
Volume of left putamen	48	rs6821438	4	95091911	94999873	95317785	0.000104787	G	A	RP11-363G15.2	0	ncRNA_intronic	1.739	5	5	15	-0.048	9.7e-09	-0.0084803	0.282254
Volume of left putamen	49	rs3796461	4	96112425	96104799	96118696	0.00712362	C	T	UNC5C	0	intronic	0.684	NA	4	15	-0.044	1.8e-06	-0.011747	0.180859
Volume of left putamen	50	rs7691873	4	103987899	103605916	104140848	0.00310556	C	T	SLC9B2	0	intronic	7.258	6	4	5	-0.042	6.2e-07	0.010841	0.178682
Volume of left putamen	51	rs17035289	4	106048291	106048291	106055150	0.00392253	C	T	RP11-556I14.1	7133	intergenic	5.501	5	5	15	0.054	5.5e-07	0.0021681	0.842844
Volume of left putamen	52	rs13434765	4	153499458	153252061	153520475	1.63216e-06	G	A	RP11-555K12.1	25941	intergenic	5.344	4	2	15	-0.059	7e-11	0.0074097	0.394022
Volume of left putamen	53	rs1996546	4	185714289	185672745	185730750	2.53198e-05	T	G	ACSL1	0	intronic	0.422	3a	3	7	-0.072	1.6e-09	-0.0078259	0.489948
Volume of left putamen	54	rs879253	5	14794868	14794868	14857224	0.00165868	T	C	ANKH	0	intronic	2.914	NA	4	15	-0.042	4.8e-07	-0.016926	0.0332889
Volume of left putamen	55	rs12187196	5	44683819	44629545	44941630	0.000204164	C	A	RP11-503D12.1	14713	intergenic	2.464	7	14	15	0.048	2e-08	0.0074261	0.358443
Volume of left putamen	56	rs17261179	5	51791225	51749342	51794898	0.00837492	C	T	CTD-2141G3.1	84163	intergenic	9.07	6	5	15	-0.04	1.6e-06	0.0042229	0.595744
Volume of left putamen	57	rs255761	5	53321956	53268762	53344452	7.66802e-07	T	G	ARL15	0	intronic	2.633	NA	5	15	0.064	4.5e-10	-0.033132	0.000792866
Volume of left putamen	58	rs465002	5	55808475	55794632	55868097	9.24296e-09	T	C	AC022431.2	0	intronic	13.68	NA	5	15	0.07	1.8e-13	0.0068154	0.452241
Volume of left putamen	59	rs2307111	5	75003678	74568235	75038431	1.45531e-05	C	T	POC5	0	exonic	15.77	5	4	5	-0.052	8.3e-10	-0.0055001	0.495838
Volume of left putamen	60	rs7732130	5	76435004	76424949	76435346	2.07754e-08	A	G	ZBED3-AS1	0	ncRNA_intronic	1.744	3a	2	15	-0.065	1.5e-12	-0.019422	0.0215675
Volume of left putamen	61	rs3733893	5	78532658	78416416	78620841	2.79665e-05	T	C	JMY	0	exonic	17.37	2b	1	1	-0.052	1.6e-09	-0.0016221	0.844785
Volume of left putamen	62	rs436064	5	81069494	81069494	81087534	0.0069258	C	T	SSBP2	21877	intergenic	0.177	NA	2	15	-0.04	1.5e-06	-0.0082458	0.302928
Volume of left putamen	63	rs75432112	5	102586407	101584734	102973337	4.86821e-11	A	G	CTC-503K11.2	0	ncRNA_intronic	0.327	7	5	15	0.16	5.4e-16	0.012595	0.495496
Volume of left putamen	64	rs11747528	5	133976554	133976554	134149075	0.00686779	T	C	SAR1B	0	intronic	0.31	6	5	15	-0.044	1.6e-06	-0.010337	0.22895
Volume of left putamen	65	rs17057112	5	159213685	159193485	159254205	0.00324277	G	A	AC011343.1	0	ncRNA_intronic	0.271	5	5	15	0.079	4.8e-07	-0.0096597	0.556416
Volume of left putamen	66	rs9405331	6	7204736	6992891	7312590	6.84043e-06	A	G	RREB1	0	intronic	1.11	7	2	4	-0.052	5.6e-10	0.014302	0.0751104
Volume of left putamen	67	rs10946396	6	20660690	20483407	21027761	2.92728e-26	A	G	CDKAL1	0	intronic	4.468	6	5	15	0.11	1.6e-38	-0.010463	0.20472
Volume of left putamen	68	rs1929899	6	38892817	38892817	38968249	0.00240923	A	G	DNAH8:RP1-207H1.3	00:00:00	ncRNA_exonic	19.61	NA	5	15	-0.057	5e-07	-0.01668	0.124403
Volume of left putamen	69	rs6937438	6	43815364	43802563	43829941	9.32491e-06	A	G	RP11-344J7.2	4129	intergenic	17.29	5	5	15	-0.057	5.5e-10	0.0091248	0.294985
Volume of left putamen	70	rs2784200	6	51481671	51412786	51496866	0.00502318	C	T	RP3-335N17.2:PKHD1	00:00:00	ncRNA_intronic	0.531	6	5	15	0.068	8.8e-07	0.0090103	0.474537
Volume of left putamen	71	rs11759026	6	126792095	126623947	127080700	8.31685e-06	G	A	MIR588	13681	intergenic	7.446	7	5	15	0.061	4e-10	-0.0033638	0.722254
Volume of left putamen	72	rs719727	6	127414838	127399045	127437399	0.00126145	G	A	RSPO3	24910	intergenic	9.495	NA	5	15	-0.051	1.6e-07	-0.0069604	0.445985
Volume of left putamen	73	rs35164294	6	130265266	130265266	130265266	0.00952012	T	G	L3MBTL3	69577	intergenic	3.704	4	2	15	0.077	2.2e-06	-0.015084	0.341838
Volume of left putamen	74	rs1573090	6	137302159	137286900	137305466	7.58624e-07	G	T	RP11-55K22.5	1142	intergenic	0.151	NA	5	14	-0.056	2.6e-11	-0.0037631	0.642081
Volume of left putamen	75	rs4709746	6	164133001	164092706	164133001	0.0046438	T	C	RP1-230L10.1	0	ncRNA_intronic	4.13	2b	2	15	-0.063	6.6e-07	-0.00068291	0.952908
Volume of left putamen	76	rs7801928	7	13894939	13887349	13897920	0.00303921	T	C	AC005019.3	0	ncRNA_intronic	2.591	5	5	15	0.043	4.1e-07	-0.0024922	0.755144
Volume of left putamen	77	rs6972333	7	15051643	14859137	15065467	1.54887e-08	A	G	AC006045.3	25943	intergenic	0.165	7	5	15	0.06	3.6e-13	-0.0079733	0.315537
Volume of left putamen	78	rs1708302	7	28198677	28138193	28260312	3.27829e-22	T	C	JAZF1	0	intronic	0.366	NA	4	5	-0.091	3.8e-28	0.0022829	0.772592
Volume of left putamen	79	rs917195	7	30728452	30716643	30728557	0.00122609	T	C	CRHR2	0	intronic	16.19	2b	5	14	-0.054	1.5e-07	0.0064443	0.497691
Volume of left putamen	80	rs878521	7	44255643	44188220	44365863	1.67987e-07	A	G	CAMK2B	1105	intergenic	0.375	5	4	5	0.067	4.6e-12	-0.0057858	0.526078
Volume of left putamen	81	rs1562396	7	130457914	130422934	130468190	1.45317e-05	G	A	RP11-36B6.1	17052	intergenic	7.509	6	9	15	0.055	1.5e-09	-0.016183	0.0573852
Volume of left putamen	82	rs3802125	7	156970563	156931337	157077842	3.94647e-05	C	A	UBE3C	0	intronic	4.855	NA	4	4	-0.053	3.2e-09	0.0098665	0.238243
Volume of left putamen	83	rs1057626	8	10962800	8092025	11457248	2.11521e-05	C	T	XKR6:AF131215.9	00:00:00	ncRNA_exonic	1.253	NA	5	15	-0.05	2.9e-09	-0.016997	0.0324638
Volume of left putamen	84	rs10096633	8	19830921	19819328	19934339	0.000843358	T	C	LPL	6151	intergenic	0.202	6	5	15	-0.069	8.3e-08	-0.00085246	0.943822
Volume of left putamen	85	rs6990613	8	41515130	41430779	41563359	6.25383e-10	G	A	ANK1	0	intronic	5.79	4	2	14	0.065	9.9e-15	0.0072737	0.364897
Volume of left putamen	86	rs13257021	8	95965695	95816132	96128981	0.000721066	G	A	NDUFAF6	0	intronic	0.006	5	5	5	-0.045	7.2e-08	-0.0020949	0.791918
Volume of left putamen	87	rs9650069	8	118204020	118182924	118236971	1.70621e-26	T	C	SLC30A8	15066	intergenic	0.463	5	8	15	-0.11	2.3e-32	0.01501	0.079561
Volume of left putamen	88	rs17772814	8	128711742	128711742	128717697	6.61583e-05	A	G	CASC11	0	ncRNA_intronic	9.744	4	5	15	-0.097	6.3e-09	-0.019794	0.18644
Volume of left putamen	89	rs7838717	8	145504343	145245647	145639726	3.46804e-05	C	T	BOP1	0	intronic	1.739	5	3	5	-0.055	2e-09	0.00043953	0.958129
Volume of left putamen	90	rs35338539	9	4298589	4282942	4298589	2.96713e-05	A	G	GLIS3	0	intronic	22.2	2b	1	1	0.05	1.6e-08	-0.02619	0.00191029
Volume of left putamen	91	rs7467618	9	19065295	19025693	19098967	0.00708598	C	T	HAUS6	0	intronic	7.576	7	4	4	0.041	1.8e-06	0.010935	0.176401
Volume of left putamen	92	rs117089718	9	20228466	20228466	20228466	0.00936759	C	T	AL512635.1	66535	intergenic	0.897	6	5	15	0.11	2e-06	0.015326	0.447126
Volume of left putamen	93	rs7020996	9	22129579	21995882	22139220	3.97255e-26	T	C	CDKN2B-AS1	8482	intergenic	5.239	7	2	15	-0.16	3.8e-33	-0.010508	0.36812
Volume of left putamen	94	rs1412234	9	28410683	28410683	28418511	0.000340301	C	T	LINGO2	0	intronic	6.015	4	7	15	0.049	3.3e-08	-0.0053269	0.530616
Volume of left putamen	95	rs12001437	9	34074476	34074476	34124860	0.000450601	C	T	RP11-537H15.3	9853	intergenic	3.181	4	1	15	0.047	5.1e-08	0.0078557	0.339664
Volume of left putamen	96	rs725959	9	81349608	81333004	81376062	0.00172257	T	G	MTND2P8	7027	intergenic	0.383	NA	15	15	-0.044	2.8e-07	-0.0099356	0.21737
Volume of left putamen	97	rs17791513	9	81905590	81881830	81956349	1.48868e-05	G	A	CHCHD2P9	100628	intergenic	7.142	7	5	15	-0.1	9.2e-10	-0.01554	0.345605
Volume of left putamen	98	rs2796441	9	84308948	84293453	84311800	1.0048e-05	A	G	RP11-154D17.1	0	ncRNA_intronic	19.86	NA	1	15	-0.053	5.1e-10	-0.0036841	0.643754
Volume of left putamen	99	rs117254233	9	96472583	96472583	96582490	0.00575516	A	G	PHF2	30713	intergenic	2.976	5	7	15	-0.18	1e-06	0.014954	0.557365
Volume of left putamen	100	rs55653563	9	97001682	96912177	97009024	0.00280323	C	A	snoU13	5818	intergenic	8.827	7	2	15	-0.047	5.7e-07	-0.012823	0.153151
Volume of left putamen	101	rs505922	9	136149229	136137065	136184798	1.29557e-05	C	T	ABO	0	ncRNA_intronic	4.81	5	1	13	0.053	1.5e-09	0.01758	0.0396461
Volume of left putamen	102	rs28533815	9	139241828	139235415	139259249	4.41042e-09	C	T	GPSM1	0	intronic	0.787	5	2	5	0.082	1.1e-13	0.01252	0.172659
Volume of left putamen	103	rs11257655	10	12307894	12241815	12328010	9.85117e-14	T	C	RN7SL232P	3967	intergenic	8.818	4	2	15	0.088	6.3e-19	0.0092181	0.342326
Volume of left putamen	104	rs3847343	10	71319071	71306424	71495726	5.70056e-06	A	G	NEUROG3	12382	intergenic	6.75	NA	5	14	0.055	3.1e-10	-0.0085307	0.301301
Volume of left putamen	105	rs703967	10	80953451	80940804	80989082	8.5855e-09	C	A	ZMIZ1	0	intronic	5.554	NA	4	5	-0.063	1.4e-13	-0.0022863	0.773731
Volume of left putamen	106	rs11187140	10	94466910	93566126	94552173	2.78494e-26	A	G	Y_RNA	3345	intergenic	3.313	6	5	14	-0.11	1.5e-33	0.010889	0.18681
Volume of left putamen	107	rs1413615	10	99803197	99773047	99807046	0.00621307	T	C	CRTAC1	12611	intergenic	11.03	NA	5	14	-0.044	1.4e-06	-0.010482	0.236456
Volume of left putamen	108	rs61869252	10	104496658	104447629	104541019	0.0029695	T	C	SFXN2	0	intronic	2.087	7	4	5	-0.048	2.2e-06	0.026376	0.00468382
Volume of left putamen	109	rs116369954	10	114793572	114596655	114942869	1.33451e-26	C	T	TCF7L2	0	intronic	3.116	7	4	5	0.29	3.5e-34	-0.043056	0.053765
Volume of left putamen	110	rs2292626	10	124186714	124091572	124198585	3.68598e-08	T	C	PLEKHA1	0	intronic	11.82	7	4	5	-0.059	1.2e-12	-0.011327	0.154305
Volume of left putamen	111	rs112352107	11	1702639	1683461	1702639	0.0045393	A	G	FAM99B	1859	intergenic	0.816	7	5	14	0.091	6.6e-07	-0.0032514	0.852721
Volume of left putamen	112	rs4929965	11	2197286	2118860	2198665	1.30955e-07	G	A	MIR4686	2917	intergenic	3.535	5	2	14	-0.063	3.1e-12	-0.0021066	0.795542
Volume of left putamen	113	rs2237895	11	2857194	2690293	2892237	1.65579e-15	C	A	KCNQ1	0	intronic	0.273	5	5	15	0.083	6.1e-21	0.004116	0.606848
Volume of left putamen	114	rs5215	11	17408630	17065289	17422619	1.50124e-10	T	C	KCNJ11	0	exonic	14.43	5	3	14	-0.067	2.2e-15	-0.0082464	0.317563
Volume of left putamen	115	rs145678014	11	32927778	32595598	32956492	9.02595e-05	T	G	QSER1	0	intronic	5.155	7	4	5	-0.13	7.8e-09	-0.018613	0.332361
Volume of left putamen	116	rs967505	11	34950950	34893344	35032241	0.00625534	G	A	PDHX	0	intronic	8.462	NA	5	5	-0.042	2.5e-06	0.01846	0.0316665
Volume of left putamen	117	rs1061810	11	43877934	43634973	43878534	1.15949e-06	A	C	HSD17B12:RP11-613D13.5	00:00:00	ncRNA_intronic	5.244	6	4	5	0.06	3.9e-11	-0.00046035	0.957792
Volume of left putamen	118	rs1783541	11	65294799	65220206	65326154	0.000397972	T	C	SCYL1	0	intronic	2.629	6	3	4	0.058	3.7e-08	-0.0034209	0.720112
Volume of left putamen	119	rs11820019	11	69448758	69448758	69463679	0.00310728	C	T	CCND1	7096	intergenic	0.489	5	5	14	-0.14	9.8e-07	0.050825	0.0392916
Volume of left putamen	120	rs74333814	11	72457487	72401101	72851463	1.31831e-11	T	C	ARAP1	0	intronic	1.839	5	2	5	-0.095	9.7e-17	-0.00052004	0.96223
Volume of left putamen	121	rs11020124	11	92690661	92668826	92727874	3.3856e-15	C	T	RP11-676F20.1	8301	intergenic	0.439	6	5	15	0.086	1.2e-20	-0.0026692	0.759644
Volume of left putamen	122	rs1900385	11	93014343	93013387	93061159	0.00513476	G	T	RP11-755E23.3	40008	intergenic	5.003	NA	5	15	0.041	8.4e-07	-0.0039137	0.62372
Volume of left putamen	123	rs7131465	11	113300022	113283459	113315355	0.00263933	C	A	DRD2	0	intronic	1.891	6	5	15	-0.042	9e-07	-0.017638	0.028543
Volume of left putamen	124	rs549798	11	121940411	121900440	121964569	0.0018089	G	A	RP11-166D19.1	0	ncRNA_intronic	7.971	NA	1	15	0.043	2.5e-07	-0.0063749	0.421454
Volume of left putamen	125	rs11221333	11	128383687	128383077	128398938	0.000844507	T	C	ETS1	0	intronic	1.428	7	1	5	0.049	1.1e-06	0.032099	0.000679673
Volume of left putamen	126	rs76895963	12	4384844	4288001	4406836	3.36461e-26	G	T	CCND2-AS1:CCND2	00:00:00	ncRNA_intronic	14	4	1	1	-0.47	9.1e-34	-0.034635	0.266354
Volume of left putamen	127	rs10842994	12	27965150	27810034	27967279	6.05636e-11	T	C	RN7SKP15	5826	intergenic	4.53	5	5	15	-0.084	3.8e-15	0.024847	0.0131462
Volume of left putamen	128	rs12303535	12	66166276	66162603	66389968	4.64627e-09	T	C	RPSAP52	0	ncRNA_intronic	1.45	6	5	15	0.11	2e-12	-0.047477	0.000945802
Volume of left putamen	129	rs1798089	12	71538310	71397788	71663102	6.23656e-07	C	T	TSPAN8	0	intronic	2.256	NA	4	15	-0.057	2.4e-11	-0.0079749	0.328171
Volume of left putamen	130	rs117624674	12	77623629	77573635	77772235	0.00594828	T	C	RP1-81P11.1	1155	intergenic	0.683	4	1	15	0.19	2e-06	-0.073017	0.0528324
Volume of left putamen	131	rs3764002	12	108618630	108609634	108629780	0.000368384	T	C	WSCD2	0	exonic	28.1	7	4	15	-0.048	4.2e-07	0.035319	7.53529e-05
Volume of left putamen	132	rs56158042	12	121455589	121068353	121604314	4.55012e-12	A	G	C12orf43	1283	intergenic	2.967	5	5	15	-0.076	3.8e-17	0.0057184	0.502505
Volume of left putamen	133	rs12820906	12	123493123	123447928	123891865	0.00173414	G	A	PITPNM2	0	intronic	1.937	5	4	4	-0.05	2.3e-07	-0.0065671	0.473729
Volume of left putamen	134	rs35318451	12	133068484	133066392	133151607	0.00162177	A	G	FBRSL1	0	intronic	7.476	2b	1	2	0.048	2.4e-07	-0.0088994	0.292287
Volume of left putamen	135	rs34584161	13	26776999	26776255	26818902	0.00155179	G	A	RNF6	0	intergenic	4.899	5	4	5	-0.051	1.9e-07	0.0048891	0.598853
Volume of left putamen	136	rs576674	13	33554302	33554302	33562505	0.000490418	A	G	TOMM22P3	25762	intergenic	6.746	5	5	15	-0.061	4.5e-08	-0.0017476	0.869301
Volume of left putamen	137	rs1327315	13	80708732	80620642	80767182	4.66492e-10	T	C	SPRY2	201378	intergenic	12.32	3a	2	15	-0.073	5.5e-15	-0.0018823	0.830336
Volume of left putamen	138	rs7148185	14	24520604	24512726	24527672	0.00325469	T	C	RP11-468E2.9	23	upstream	10.72	4	1	2	0.042	6.2e-07	0.0098907	0.220272
Volume of left putamen	139	rs7145828	14	33303298	33292743	33309293	0.00740042	G	A	AKAP6	2730	intergenic	5.571	7	5	15	0.039	2.3e-06	-0.01351	0.0874782
Volume of left putamen	140	rs56992115	14	74909411	74884806	74969167	0.00619044	A	G	SYNDIG1L	16605	intergenic	1.87	5	5	15	-0.04	1.8e-06	0.013356	0.0938642
Volume of left putamen	141	rs72690737	14	79930644	79854885	79945162	0.000133699	C	T	NRXN3	0	intronic	0.982	7	5	15	0.058	1.2e-08	-0.0083753	0.380785
Volume of left putamen	142	rs7153849	14	91964683	91871672	92057960	0.00608805	G	A	SMEK1	0	intronic	2.952	6	4	5	0.04	1.5e-06	-0.011022	0.165756
Volume of left putamen	143	rs73347525	14	101255172	101255172	101255172	0.00584448	G	A	MEG3	0	ncRNA_intronic	5.467	4	5	15	-0.055	9.1e-07	-0.0018265	0.86166
Volume of left putamen	144	rs692390	15	41486990	41486990	41486990	0.00953958	A	G	EXD1	0	intronic	1.203	6	5	15	-0.054	1.9e-06	0.0053589	0.596252
Volume of left putamen	145	rs11070332	15	41809205	41801081	41833343	0.000995151	A	G	RPAP1	168	downstream	0.526	7	4	5	0.046	1.1e-07	0.003816	0.64616
Volume of left putamen	146	rs117041619	15	47102329	47032642	47265460	0.0057002	C	T	RP11-627D16.1	5286	intergenic	4.166	7	9	15	0.089	1.7e-06	0.032041	0.0779112
Volume of left putamen	147	rs117530276	15	57623333	57212756	57643090	0.00468181	T	C	RP11-358M11.4	4687	intergenic	10.87	4	5	15	0.11	6.7e-07	-0.0017072	0.939738
Volume of left putamen	148	rs56215579	15	60716761	60702243	60807065	0.00126121	G	A	NARG2	0	intronic	2.531	4	4	5	-0.074	2.7e-07	0.024197	0.0678735
Volume of left putamen	149	rs1881415	15	62388530	62383155	62415736	7.10949e-07	C	T	NPM1P47	13025	intergenic	0.842	7	5	15	-0.053	1.9e-10	0.023608	0.00325237
Volume of left putamen	150	rs62007299	15	77711719	77313571	77910620	1.27427e-13	A	G	PEAK1	0	intronic	8.206	2b	1	1	0.08	1.4e-18	-0.014039	0.107016
Volume of left putamen	151	rs12440156	15	90420673	90362275	90450819	7.47184e-08	A	G	AP3S2:C15orf38-AP3S2	00:00:00	intronic	3.483	6	2	5	-0.065	1.7e-12	0.0038874	0.663269
Volume of left putamen	152	rs2301826	15	91525197	91502383	91561182	3.53691e-07	T	C	PRC1:PRC1-AS1	00:00:00	exonic	1.226	1a	2	4	0.067	3.7e-11	0.024043	0.0160583
Volume of left putamen	153	rs6600191	16	295795	294243	315436	0.000729839	C	T	ITFG3	0	intronic	1.7	5	4	5	-0.061	7.8e-08	-0.0052341	0.610394
Volume of left putamen	154	rs62037465	16	14585833	14584770	14592434	0.00760697	T	C	PARN	0	intronic	4.1	4	5	5	0.084	1.4e-06	-0.0076378	0.625029
Volume of left putamen	155	rs12325539	16	30033633	29958216	30117253	0.00343433	C	T	DOC2A	0	intergenic	0.951	7	5	14	0.043	4.9e-07	0.0033215	0.679626
Volume of left putamen	156	rs10852521	16	53804965	53596366	53877592	3.15798e-26	C	T	FTO	0	intronic	4.76	5	5	5	0.099	3.9e-33	0.0094069	0.236358
Volume of left putamen	157	rs8056814	16	75252327	75232528	75469551	4.42156e-09	A	G	CTRB1	570	upstream	1.271	4	1	15	-0.12	7.7e-14	0.0099334	0.490784
Volume of left putamen	158	rs2925979	16	81534790	81516383	81598387	3.24286e-08	C	T	CMIP	0	intronic	5.802	NA	1	5	-0.065	1.4e-12	-0.015626	0.0705018
Volume of left putamen	159	rs8071043	17	3988451	3881293	4168656	1.78108e-06	C	T	ZZEF1	0	intronic	0.238	7	4	4	0.058	6.7e-11	-0.0023873	0.776247
Volume of left putamen	160	rs4925109	17	17661802	17452631	18013854	2.31356e-05	G	A	RAI1	0	intronic	6.277	5	2	5	-0.054	1.3e-09	-0.0022703	0.792958
Volume of left putamen	161	rs11651755	17	36099840	36060515	36108231	1.05719e-10	T	C	HNF1B	0	intronic	0.619	5	5	13	-0.067	1e-15	-3.2852e-06	0.999671
Volume of left putamen	162	rs72628307	17	40799560	40566240	40960253	0.000603754	C	T	ATP5LP7	291	upstream	3.41	6	5	15	0.093	5.6e-08	0.00086529	0.956284
Volume of left putamen	163	rs6504584	17	46941419	46835629	47145848	4.10128e-05	T	G	CALCOCO2	0	UTR3	0.093	6	4	4	-0.052	2.8e-09	-0.005596	0.500495
Volume of left putamen	164	rs11870068	17	65944515	65634625	66098154	1.25312e-05	C	A	BPTF	0	intronic	3.071	5	4	4	0.06	6e-09	-0.03111	0.00196653
Volume of left putamen	165	rs62084913	17	72773047	72754924	72790563	0.00083394	T	C	TMEM104	0	intronic	4.3	4	1	2	-0.046	1.3e-07	-0.011524	0.149651
Volume of left putamen	166	rs72926932	18	53050646	52848102	53428347	4.23348e-05	C	A	TCF4	0	intronic	4.843	7	4	15	0.087	3.1e-09	-0.012888	0.375803
Volume of left putamen	167	rs8097210	18	57857135	57732418	57913434	0.000704554	G	T	RP11-795H16.2	6652	intergenic	2.456	5	5	15	0.05	1.1e-07	-0.013535	0.132489
Volume of left putamen	168	rs12454712	18	60845884	60845884	60845884	0.000270723	C	T	BCL2	0	intronic	16.2	2b	1	7	-0.05	2.3e-08	0.0019762	0.807741
Volume of left putamen	169	rs9947946	18	74515017	74515017	74515017	0.0052935	T	G	RP11-162A12.2	0	intronic	0.524	6	5	5	0.042	1.5e-06	0.014342	0.0870763
Volume of left putamen	170	rs4804833	19	7970635	7968168	7978430	0.00372968	G	A	MAP2K7	0	intronic	7.909	4	1	5	-0.042	1.2e-06	0.016473	0.0422377
Volume of left putamen	171	rs58542926	19	19379549	19329924	19746151	9.06893e-05	T	C	AC138430.4:TM6SF2	00:00:00	exonic	23.8	5	4	14	0.09	9.5e-09	0.020877	0.163474
Volume of left putamen	172	rs429358	19	45411941	45387596	45428234	2.47477e-10	C	T	APOE	0	exonic	12.64	5	1	14	-0.093	2.5e-14	-0.029588	0.00729794
Volume of left putamen	173	rs10406431	19	46157019	46147527	46178661	2.50649e-05	G	A	RN7SL836P	1958	intergenic	10.64	3a	7	15	-0.052	1.4e-09	0.0014985	0.850607
Volume of left putamen	174	rs7255995	19	47564968	47564643	47621316	0.00238974	G	T	ZC3H4	2475	intergenic	6.713	7	2	5	0.048	3.2e-07	0.004422	0.615744
Volume of left putamen	175	rs13041756	20	21466795	21451139	21511318	0.000397035	C	T	RP5-984P4.1	2086	intergenic	1.379	7	5	14	0.072	6.7e-08	0.023042	0.0739435
Volume of left putamen	176	rs2268078	20	32596704	32514914	32729444	0.00633988	A	G	RALY	0	intronic	0.361	5	5	5	0.041	3.9e-06	0.021239	0.0102825
Volume of left putamen	177	rs12625671	20	42994812	42985717	43042364	8.46898e-06	C	T	HNF4A	0	intronic	9.601	7	4	15	0.079	1.3e-09	-0.030722	0.0172942
Volume of left putamen	178	rs1206760	20	45582472	45582472	45590298	0.00259628	A	G	EYA2	0	intronic	0.016	5	5	15	-0.043	3.3e-07	-0.0017687	0.825867
Volume of left putamen	179	rs13042290	20	51246202	50912495	51263833	0.00638373	G	A	RP4-723E3.1	0	ncRNA_intronic	14.25	6	9	15	-0.048	1.4e-06	0.010373	0.268349
Volume of left putamen	180	rs6100252	20	57426449	57426449	57435532	0.00383745	T	G	GNAS	0	intronic	2.979	4	1	10	-0.055	5.9e-07	0.0056056	0.572822
Volume of left putamen	181	rs6006393	22	30590026	30135928	30654000	1.00717e-06	C	T	RP3-438O4.4	0	ncRNA_intronic	1.025	4	5	5	0.088	1.9e-10	0.033866	0.00637823
Volume of left putamen	182	rs738408	22	44324730	44324730	44345771	0.000278097	T	C	PNPLA3	0	exonic	0.85	NA	3	4	0.055	2.5e-08	0.0045412	0.636869
Volume of left putamen	183	rs36138276	22	50422348	50353919	50457041	0.000758258	A	G	IL17REL	10593	intergenic	10.5	3a	1	13	-0.046	1.4e-07	0.014088	0.078343
Volume of left pallidum	1	rs16826069	1	39797055	39550621	40092933	1.02495e-11	G	A	MACF1	0	exonic	7.303	3a	4	4	0.082	9.7e-17	-0.0048074	0.620898
Volume of left pallidum	2	rs17106219	1	50935031	50891117	51531838	0.00973205	T	C	FAF1:RP5-850O15.3	00:00:00	ncRNA_intronic	6.25	5	4	5	-0.067	2.4e-06	0.015973	0.24363
Volume of left pallidum	3	rs76517366	1	72029085	72029085	72287808	0.00315403	T	C	NEGR1	0	intronic	17.77	5	5	15	0.1	4e-07	0.00071105	0.96521
Volume of left pallidum	4	rs2613508	1	72833582	72724409	72938495	0.00682088	T	C	RPL31P12	66069	intergenic	3.943	NA	5	15	0.052	1.5e-06	-0.011483	0.244157
Volume of left pallidum	5	rs1127215	1	117532790	117525810	117560929	5.72388e-05	T	C	PTGFRN	0	UTR3	2.461	5	2	5	-0.047	4e-08	0.025624	0.00136678
Volume of left pallidum	6	rs1493694	1	120526982	120437718	120554134	1.19755e-05	T	C	NOTCH2	0	intronic	0.993	6	3	5	0.082	7e-10	0.008479	0.508909
Volume of left pallidum	7	rs145904381	1	151017991	150314457	151279323	0.000411331	C	T	BNIPL	0	intronic	2.755	5	4	5	-0.23	3.8e-08	-0.011268	0.757112
Volume of left pallidum	8	rs36055936	1	177816796	177793990	177913519	0.00153852	T	G	SEC16B	76294	intergenic	3.263	7	7	15	0.054	2.7e-07	-0.014142	0.14752
Volume of left pallidum	9	rs1339321	1	205090433	205039295	205261963	0.00443516	A	G	RBBP5	0	intronic	10.6	NA	1	1	0.05	1e-06	-0.014362	0.140546
Volume of left pallidum	10	rs340874	1	214159256	214009019	214287420	6.90778e-10	C	T	PROX1-AS1:PROX1	00:00:00	ncRNA_intronic	13.3	NA	1	13	0.065	8.2e-15	0.00032122	0.967892
Volume of left pallidum	11	rs4846567	1	219750717	219622596	219798632	4.93304e-08	T	G	RP11-95P13.2	19673	intergenic	14.9	5	5	15	-0.065	2.2e-12	0.011863	0.169664
Volume of left pallidum	12	rs348330	1	229672955	229672955	229672955	0.00424097	A	G	ABCB10	0	intronic	4.01	NA	4	4	-0.044	6.4e-07	-0.0040321	0.623965
Volume of left pallidum	13	rs291367	1	235690800	235582272	235705921	0.00220565	A	G	RP4-534P7.2	6816	intergenic	0.005	5	5	15	-0.05	2.6e-07	0.00057635	0.943631
Volume of left pallidum	14	rs13386804	2	25692112	25635264	25710090	0.00313058	T	G	DTNB	0	intronic	1.058	7	5	15	0.045	7e-07	0.013851	0.107083
Volume of left pallidum	15	rs1260326	2	27730940	27556721	27752871	2.09657e-07	C	T	GCKR	0	exonic	13.22	5	5	15	0.059	6e-12	-0.003165	0.696001
Volume of left pallidum	16	rs17334919	2	43707385	43419493	43907630	1.09121e-11	T	C	THADA	0	intronic	0.021	1f	4	5	-0.12	9.8e-17	-0.0053486	0.684763
Volume of left pallidum	17	rs184418755	2	54421356	54421356	54421356	0.00788838	C	T	ACYP2	0	intronic	8.333	7	5	15	0.2	1.3e-06	-0.0035212	0.936127
Volume of left pallidum	18	rs4140918	2	59652694	59626765	59664054	0.00651553	A	G	RP11-444A22.1:AC007131.2	00:00:00	ncRNA_intronic	6.809	NA	5	15	-0.041	1.1e-06	-0.0034578	0.662247
Volume of left pallidum	19	rs9309325	2	60580831	60546132	60586100	3.38436e-07	G	A	AC007381.3	679	upstream	22	2b	2	15	-0.057	1.6e-11	-0.0088231	0.26576
Volume of left pallidum	20	rs2249105	2	65287896	65276049	65361059	2.04962e-06	G	A	CEP68	0	intronic	1.193	1f	5	5	-0.055	1.1e-10	-0.0078802	0.336271
Volume of left pallidum	21	rs7569257	2	65656976	65639543	65707760	8.48011e-05	A	G	SPRED2	0	intronic	5.633	4	1	5	-0.049	7.8e-09	0.0084354	0.296941
Volume of left pallidum	22	rs17749826	2	79213468	79183413	79219390	0.00468729	A	G	REG3G	39343	intergenic	0.007	7	5	15	0.11	8.3e-07	0.019282	0.362527
Volume of left pallidum	23	rs10460461	2	121349906	121305604	121353119	6.45908e-05	A	G	AC073257.1	34220	intergenic	0.329	4	5	14	-0.049	4.1e-09	-0.00045392	0.954727
Volume of left pallidum	24	rs35025729	2	152000796	151999891	152110098	0.00593279	T	C	AC018731.3	0	ncRNA_intronic	3.014	7	14	15	-0.046	1.9e-06	-0.018565	0.0479071
Volume of left pallidum	25	rs6743795	2	161122134	161087411	161340775	1.59134e-05	G	A	ITGB6	0	intergenic	3.975	4	5	15	0.057	1.6e-09	0.013361	0.126596
Volume of left pallidum	26	rs78970517	2	165554302	165501849	165822558	3.00718e-07	T	C	COBLL1	0	intronic	2.593	4	4	15	-0.085	9.7e-12	-0.0062998	0.604366
Volume of left pallidum	27	rs4673711	2	213829682	213807273	213835977	0.00114699	T	C	AC079610.1	0	ncRNA_intronic	1.135	6	4	15	-0.048	1.2e-07	-0.0010525	0.901469
Volume of left pallidum	28	rs2943650	2	227105921	226813783	227228251	5.85682e-25	T	C	AC068138.1	55833	intergenic	1.675	7	5	15	0.099	5.8e-31	0.0047959	0.561798
Volume of left pallidum	29	rs11709077	3	12336507	12027240	12473045	4.55164e-13	A	G	PPARG	0	intronic	11.87	2b	1	15	-0.11	3.7e-18	0.0086329	0.476991
Volume of left pallidum	30	rs150505252	3	14892401	14892401	14892401	0.00612329	G	A	FGD5	0	intronic	2.439	5	5	14	0.22	1.6e-06	0.074869	0.112347
Volume of left pallidum	31	rs11917874	3	23220751	23187407	23644184	0.000223224	A	G	UBE2E2-AS1	15809	intergenic	1.332	6	14	15	-0.084	2.4e-08	-0.01596	0.291159
Volume of left pallidum	32	rs6766511	3	35659344	35659344	35696096	0.00689581	G	T	ARPP21	21092	intergenic	0.523	6	14	15	0.041	1.7e-06	0.011579	0.161432
Volume of left pallidum	33	rs71328912	3	47065255	46939136	47506230	0.00208778	T	C	SETD2	0	intronic	0.153	5	4	5	0.069	3.1e-07	0.011375	0.333565
Volume of left pallidum	34	rs7640294	3	53130913	53103155	53139977	0.00454822	A	C	RP11-894J14.5:RFT1	00:00:00	intronic	0.179	7	4	5	0.042	7.4e-07	-0.0054935	0.489474
Volume of left pallidum	35	rs4504165	3	64701890	64698714	64730121	1.05876e-08	C	T	ADAMTS9-AS2	0	ncRNA_intronic	1.05	5	5	15	-0.067	2.1e-13	-0.0043095	0.62014
Volume of left pallidum	36	rs6438234	3	114913508	114822794	114966421	0.000729586	G	A	ZBTB20	47389	intergenic	21.6	5	1	15	0.051	1.5e-07	-0.018051	0.0570033
Volume of left pallidum	37	rs11708067	3	123065778	122936084	123137791	1.63266e-13	G	A	ADCY5	0	intronic	19.37	4	4	15	-0.09	1e-18	0.0044547	0.627827
Volume of left pallidum	38	rs7642311	3	168223132	168212861	168269402	0.00411857	G	A	EGFEM1P	0	ncRNA_intronic	8.591	4	5	15	-0.062	5.7e-07	-0.0017579	0.884124
Volume of left pallidum	39	rs9873618	3	170733076	170548978	170766618	3.22285e-12	A	G	SLC2A2	0	intronic	9.82	7	3	15	-0.077	5.8e-17	-0.01204	0.168822
Volume of left pallidum	40	rs4389513	3	185506857	184760053	185550500	8.35796e-27	G	T	IGF2BP2	0	intronic	6.239	5	4	15	0.11	4.8e-33	-0.016817	0.0496364
Volume of left pallidum	41	rs3887925	3	186665645	186661006	186680644	1.80554e-05	T	C	ST6GAL1	0	intronic	3.464	5	2	5	0.051	1.2e-09	-0.0065004	0.416265
Volume of left pallidum	42	rs4686471	3	187740899	187740295	187755222	2.54788e-06	C	T	RP11-132N15.1	19120	intergenic	0.264	5	5	15	0.054	1.6e-10	0.0095212	0.244467
Volume of left pallidum	43	rs1531583	4	744972	695912	790263	0.00249926	T	G	PCGF3	0	intronic	0.309	6	4	4	0.099	4.3e-07	0.025076	0.225159
Volume of left pallidum	44	rs56337234	4	1784403	1781686	1784403	0.000127955	T	C	FGFR3	10630	intergenic	1.442	4	2	15	-0.051	9.5e-09	0.0018454	0.815277
Volume of left pallidum	45	rs1046320	4	6304344	6263996	6329107	5.10783e-18	A	G	WFS1	0	UTR3	1.13	1f	4	4	0.085	7.9e-23	0.016518	0.0401698
Volume of left pallidum	46	rs2610986	4	18037231	17792869	18053698	0.000372097	T	C	LCORL	13731	intergenic	0.238	NA	14	15	0.049	1e-07	0.019967	0.0188625
Volume of left pallidum	47	rs10938398	4	45186139	45071269	45186139	0.000215556	A	G	RP11-362I1.1	132469	intergenic	1.094	5	5	15	0.047	1.8e-08	0.0026709	0.738839
Volume of left pallidum	48	rs4330370	4	77545018	77513071	77619296	0.00616252	T	G	SHROOM3	0	intronic	0.947	5	2	7	0.041	9.5e-07	0.0010025	0.900737
Volume of left pallidum	49	rs6821438	4	95091911	94999873	95317785	0.000132669	G	A	RP11-363G15.2	0	ncRNA_intronic	1.739	5	5	15	-0.048	9.7e-09	-0.0011701	0.882052
Volume of left pallidum	50	rs3796461	4	96112425	96104799	96118696	0.00494908	C	T	UNC5C	0	intronic	0.684	NA	4	15	-0.044	1.8e-06	-0.019609	0.0255035
Volume of left pallidum	51	rs7674212	4	103988899	103603949	104140848	0.00257897	T	G	SLC9B2	0	intronic	2.641	6	4	5	-0.042	6.2e-07	0.01461	0.069759
Volume of left pallidum	52	rs17035289	4	106048291	106048291	106055150	0.00395166	C	T	RP11-556I14.1	7133	intergenic	5.501	5	5	15	0.054	5.5e-07	0.0023562	0.829411
Volume of left pallidum	53	rs13434765	4	153499458	153252061	153520475	1.8742e-06	G	A	RP11-555K12.1	25941	intergenic	5.344	4	2	15	-0.059	7e-11	-0.0019681	0.8209
Volume of left pallidum	54	rs56092939	4	185716057	185672745	185730750	2.25461e-05	C	T	ACSL1	0	intronic	8.263	5	4	5	-0.072	1.6e-09	0.0099928	0.378321
Volume of left pallidum	55	rs879253	5	14794868	14794868	14857224	0.00306715	T	C	ANKH	0	intronic	2.914	NA	4	15	-0.042	4.8e-07	-0.0069957	0.378992
Volume of left pallidum	56	rs6884702	5	44682589	44629545	44941630	0.000220028	G	A	RP11-503D12.1	15943	intergenic	1.109	7	9	15	0.048	2e-08	-0.005108	0.527618
Volume of left pallidum	57	rs17261179	5	51791225	51749342	51794898	0.00734915	C	T	CTD-2141G3.1	84163	intergenic	9.07	6	5	15	-0.04	1.6e-06	-0.0086865	0.275131
Volume of left pallidum	58	rs255761	5	53321956	53268762	53344452	3.66519e-06	T	G	ARL15	0	intronic	2.633	NA	5	15	0.064	4.5e-10	-0.019238	0.0514044
Volume of left pallidum	59	rs465002	5	55808475	55794632	55868097	7.81856e-09	T	C	AC022431.2	0	intronic	13.68	NA	5	15	0.07	1.8e-13	0.0073494	0.4176
Volume of left pallidum	60	rs2307111	5	75003678	74568235	75038431	1.59508e-05	C	T	POC5	0	exonic	15.77	5	4	5	-0.052	8.3e-10	-0.0016657	0.836594
Volume of left pallidum	61	rs7732130	5	76435004	76424949	76454559	2.91412e-09	A	G	ZBED3-AS1	0	ncRNA_intronic	1.744	3a	2	15	-0.065	1.5e-12	-0.036423	1.6338e-05
Volume of left pallidum	62	rs3733893	5	78532658	78416416	78620841	2.7254e-05	T	C	JMY	0	exonic	17.37	2b	1	1	-0.052	1.6e-09	-0.0024689	0.76572
Volume of left pallidum	63	rs436064	5	81069494	81069494	81069494	0.00821013	C	T	SSBP2	21877	intergenic	0.177	NA	2	15	-0.04	1.5e-06	0.003804	0.634615
Volume of left pallidum	64	rs115246607	5	102461890	101584734	102973337	4.02365e-11	C	T	PPIP5K2	0	intronic	8.472	5	5	5	0.16	5.3e-16	-0.014227	0.447198
Volume of left pallidum	65	rs11747528	5	133976554	133976554	134149075	0.00649034	T	C	SAR1B	0	intronic	0.31	6	5	15	-0.044	1.6e-06	-0.012372	0.149917
Volume of left pallidum	66	rs17057112	5	159213685	159193485	159254205	0.00366278	G	A	AC011343.1	0	ncRNA_intronic	0.271	5	5	15	0.079	4.8e-07	-0.00044204	0.978527
Volume of left pallidum	67	rs9405331	6	7204736	6992891	7312590	8.7685e-06	A	G	RREB1	0	intronic	1.11	7	2	4	-0.052	5.6e-10	0.007535	0.348393
Volume of left pallidum	68	rs7451008	6	20673880	20483407	21027761	1.84023e-26	C	T	CDKAL1	0	intronic	7.943	5	5	15	0.15	6.8e-56	0.012736	0.155891
Volume of left pallidum	69	rs1929899	6	38892817	38892817	38968249	0.0036431	A	G	DNAH8:RP1-207H1.3	00:00:00	ncRNA_exonic	19.61	NA	5	15	-0.057	5e-07	-0.002811	0.795672
Volume of left pallidum	70	rs6937438	6	43815364	43802563	43829941	3.42764e-06	A	G	RP11-344J7.2	4129	intergenic	17.29	5	5	15	-0.057	5.5e-10	0.019534	0.0249632
Volume of left pallidum	71	rs2784200	6	51481671	51412786	51496866	0.00576614	C	T	RP3-335N17.2:PKHD1	00:00:00	ncRNA_intronic	0.531	6	5	15	0.068	8.8e-07	0.0019117	0.879405
Volume of left pallidum	72	rs11759026	6	126792095	126623947	127080700	5.23955e-06	G	A	MIR588	13681	intergenic	7.446	7	5	15	0.061	4e-10	-0.012481	0.187245
Volume of left pallidum	73	rs719727	6	127414838	127399045	127437399	0.0005835	G	A	RSPO3	24910	intergenic	9.495	NA	5	15	-0.051	1.6e-07	-0.021128	0.0206966
Volume of left pallidum	74	rs35164294	6	130265266	130265266	130265266	0.00971078	T	G	L3MBTL3	69577	intergenic	3.704	4	2	15	0.077	2.2e-06	0.015234	0.337054
Volume of left pallidum	75	rs1573090	6	137302159	137286900	137305466	6.87025e-07	G	T	RP11-55K22.5	1142	intergenic	0.151	NA	5	14	-0.056	2.6e-11	0.0047164	0.560209
Volume of left pallidum	76	rs4709746	6	164133001	164092706	164133001	0.00438829	T	C	RP1-230L10.1	0	ncRNA_intronic	4.13	2b	2	15	-0.063	6.6e-07	-0.0050308	0.663529
Volume of left pallidum	77	rs7801928	7	13894939	13887349	13897920	0.00261877	T	C	AC005019.3	0	ncRNA_intronic	2.591	5	5	15	0.043	4.1e-07	0.0077582	0.331642
Volume of left pallidum	78	rs6972333	7	15051643	14859137	15065467	1.20159e-08	A	G	AC006045.3	25943	intergenic	0.165	7	5	15	0.06	3.6e-13	-0.0087206	0.27232
Volume of left pallidum	79	rs1708302	7	28198677	28138193	28260312	1.4101e-23	T	C	JAZF1	0	intronic	0.366	NA	4	5	-0.091	3.8e-28	-0.021427	0.00667882
Volume of left pallidum	80	rs917195	7	30728452	30716643	30728557	0.00132187	T	C	CRHR2	0	intronic	16.19	2b	5	14	-0.054	1.5e-07	-0.0035937	0.70531
Volume of left pallidum	81	rs878521	7	44255643	44188220	44365863	1.65418e-07	A	G	CAMK2B	1105	intergenic	0.375	5	4	5	0.067	4.6e-12	-0.0037517	0.680989
Volume of left pallidum	82	rs1562396	7	130457914	130422934	130468190	2.3843e-05	G	A	RP11-36B6.1	17052	intergenic	7.509	6	9	15	0.055	1.5e-09	-0.0049431	0.56163
Volume of left pallidum	83	rs62492368	7	150537635	150504840	150542711	0.00795234	A	G	AOC1	0	intronic	3.037	6	5	15	0.042	3.3e-06	-0.019792	0.0228297
Volume of left pallidum	84	rs3802125	7	156970563	156927132	157077842	2.80032e-05	C	A	UBE3C	0	intronic	4.855	NA	4	4	-0.053	3.2e-09	0.013568	0.104826
Volume of left pallidum	85	rs1057626	8	10962800	8092025	11589042	4.00077e-06	C	T	XKR6:AF131215.9	00:00:00	ncRNA_exonic	1.253	NA	5	15	-0.05	2.9e-09	0.028681	0.000307468
Volume of left pallidum	86	rs10096633	8	19830921	19819328	19934339	0.000339941	T	C	LPL	6151	intergenic	0.202	6	5	15	-0.069	8.3e-08	-0.0273	0.0240215
Volume of left pallidum	87	rs6990613	8	41515130	41430779	41563359	5.5374e-10	G	A	ANK1	0	intronic	5.79	4	2	14	0.065	9.9e-15	-0.0067077	0.403404
Volume of left pallidum	88	rs13257021	8	95965695	95832448	96128981	0.000746405	G	A	NDUFAF6	0	intronic	0.006	5	5	5	-0.045	7.2e-08	-0.00074111	0.925644
Volume of left pallidum	89	rs9650069	8	118204020	118182924	118236971	2.49069e-26	T	C	SLC30A8	15066	intergenic	0.463	5	8	15	-0.11	2.3e-32	0.0099884	0.243349
Volume of left pallidum	90	rs17772814	8	128711742	128711742	128717697	7.47803e-05	A	G	CASC11	0	ncRNA_intronic	9.744	4	5	15	-0.097	6.3e-09	-0.013325	0.373783
Volume of left pallidum	91	rs7838717	8	145504343	145245647	145639726	2.69521e-05	C	T	BOP1	0	intronic	1.739	5	3	5	-0.055	2e-09	0.0077565	0.354185
Volume of left pallidum	92	rs35338539	9	4298589	4283137	4298589	0.000126569	A	G	GLIS3	0	intronic	22.2	2b	1	1	0.05	1.6e-08	-0.012688	0.132687
Volume of left pallidum	93	rs7467618	9	19065295	19025385	19098967	0.00687129	C	T	HAUS6	0	intronic	7.576	7	4	4	0.041	1.8e-06	0.012281	0.128899
Volume of left pallidum	94	rs10811661	9	22134094	21995882	22139220	4.57377e-26	C	T	CDKN2B-AS1	12997	intergenic	4.974	5	4	15	-0.16	4.8e-46	-0.0054284	0.600523
Volume of left pallidum	95	rs1412234	9	28410683	28410683	28418511	0.000334211	C	T	LINGO2	0	intronic	6.015	4	7	15	0.049	3.3e-08	-0.0057955	0.495085
Volume of left pallidum	96	rs12001437	9	34074476	34074476	34124860	0.000454745	C	T	RP11-537H15.3	9853	intergenic	3.181	4	1	15	0.047	5.1e-08	0.0074517	0.36509
Volume of left pallidum	97	rs725959	9	81349608	81333004	81376062	0.00160881	T	G	MTND2P8	7027	intergenic	0.383	NA	15	15	-0.044	2.8e-07	-0.011446	0.155299
Volume of left pallidum	98	rs17791513	9	81905590	81881830	81956349	1.57242e-05	G	A	CHCHD2P9	100628	intergenic	7.142	7	5	15	-0.1	9.2e-10	0.0092162	0.57593
Volume of left pallidum	99	rs2796441	9	84308948	84293453	84311800	9.11533e-06	A	G	RP11-154D17.1	0	ncRNA_intronic	19.86	NA	1	15	-0.053	5.1e-10	-0.0051701	0.516345
Volume of left pallidum	100	rs117254233	9	96472583	96472583	96582490	0.00601716	A	G	PHF2	30713	intergenic	2.976	5	7	15	-0.18	1e-06	0.012376	0.627235
Volume of left pallidum	101	rs55653563	9	97001682	96912177	97009024	0.00272307	C	A	snoU13	5818	intergenic	8.827	7	2	15	-0.047	5.7e-07	-0.01396	0.119911
Volume of left pallidum	102	rs505922	9	136149229	136137065	136184798	2.5313e-05	C	T	ABO	0	ncRNA_intronic	4.81	5	1	13	0.053	1.5e-09	-0.0032437	0.704239
Volume of left pallidum	103	rs28533815	9	139241828	139235415	139259249	7.34396e-09	C	T	GPSM1	0	intronic	0.787	5	2	5	0.082	1.1e-13	4.1768e-05	0.99637
Volume of left pallidum	104	rs11257655	10	12307894	12241815	12328010	9.03118e-14	T	C	RN7SL232P	3967	intergenic	8.818	4	2	15	0.088	6.3e-19	0.0073043	0.451794
Volume of left pallidum	105	rs3847343	10	71319071	71306424	71495726	5.0306e-06	A	G	NEUROG3	12382	intergenic	6.75	NA	5	14	0.055	3.1e-10	-0.0082419	0.317958
Volume of left pallidum	106	rs703977	10	80944230	80940804	80989082	2.84159e-09	G	T	ZMIZ1	0	intronic	12.97	NA	2	7	-0.063	1.5e-13	-0.014735	0.063944
Volume of left pallidum	107	rs10786053	10	94474097	93566126	94552173	1.86265e-26	A	G	Y_RNA	3731	intergenic	6.494	4	5	14	-0.1	2.4e-34	0.011473	0.158508
Volume of left pallidum	108	rs1413615	10	99803197	99790944	99807046	0.00835811	T	C	CRTAC1	12611	intergenic	11.03	NA	5	14	-0.044	1.4e-06	-0.00043217	0.96107
Volume of left pallidum	109	rs61869252	10	104496658	104447629	104541019	0.00659217	T	C	SFXN2	0	intronic	2.087	7	4	5	-0.048	2.2e-06	0.018689	0.0451024
Volume of left pallidum	110	rs7901695	10	114754088	114596655	114942869	6.40858e-28	C	T	TCF7L2	0	intronic	1.873	5	4	5	0.27	2.4e-205	-0.027655	0.00128884
Volume of left pallidum	111	rs2292626	10	124186714	124091572	124198585	3.09051e-08	T	C	PLEKHA1	0	intronic	11.82	7	4	5	-0.059	1.2e-12	-0.010135	0.202479
Volume of left pallidum	112	rs112352107	11	1702639	1683461	1702639	0.00463859	A	G	FAM99B	1859	intergenic	0.816	7	5	14	0.091	6.6e-07	-0.0020328	0.907601
Volume of left pallidum	113	rs4929965	11	2197286	2118860	2198665	1.24488e-07	G	A	MIR4686	2917	intergenic	3.535	5	2	14	-0.063	3.1e-12	-0.0020687	0.79914
Volume of left pallidum	114	rs2237895	11	2857194	2690293	2892237	4.38863e-16	C	A	KCNQ1	0	intronic	0.273	5	5	15	0.083	6.1e-21	0.014204	0.0757705
Volume of left pallidum	115	rs5219	11	17409572	17087113	17422619	8.86031e-11	C	T	KCNJ11	0	exonic	13.58	5	3	5	-0.067	2.2e-15	-0.011671	0.157431
Volume of left pallidum	116	rs145678014	11	32927778	32595598	32956492	5.4838e-05	T	G	QSER1	0	intronic	5.155	7	4	5	-0.13	7.8e-09	-0.034871	0.0693426
Volume of left pallidum	117	rs967505	11	34950950	34893344	35032241	0.00830136	G	A	PDHX	0	intronic	8.462	NA	5	5	-0.042	2.5e-06	0.014614	0.0889611
Volume of left pallidum	118	rs1061810	11	43877934	43634973	43878534	1.08422e-06	A	C	HSD17B12:RP11-613D13.5	00:00:00	ncRNA_intronic	5.244	6	4	5	0.06	3.9e-11	-0.0029213	0.73697
Volume of left pallidum	119	rs1783541	11	65294799	65220206	65326154	0.000280041	T	C	SCYL1	0	intronic	2.629	6	3	4	0.058	3.7e-08	0.013266	0.164672
Volume of left pallidum	120	rs11820019	11	69448758	69448758	69463679	0.00489757	C	T	CCND1	7096	intergenic	0.489	5	5	14	-0.14	9.8e-07	0.029047	0.238836
Volume of left pallidum	121	rs77464186	11	72460398	72401101	72851463	1.24535e-11	C	A	ARAP1	0	intronic	3.935	4	2	5	-0.094	1.1e-16	-0.0039336	0.719366
Volume of left pallidum	122	rs11020124	11	92690661	92668826	92727874	2.69538e-15	C	T	RP11-676F20.1	8301	intergenic	0.439	6	5	15	0.086	1.2e-20	-0.0047639	0.585033
Volume of left pallidum	123	rs1900385	11	93014343	93013387	93061159	0.00372908	G	T	RP11-755E23.3	40008	intergenic	5.003	NA	5	15	0.041	8.4e-07	-0.01236	0.121297
Volume of left pallidum	124	rs7131465	11	113300022	113285916	113315355	0.00567739	C	A	DRD2	0	intronic	1.891	6	5	15	-0.042	9e-07	-0.0028545	0.723069
Volume of left pallidum	125	rs549798	11	121940411	121900440	121964569	0.00150466	G	A	RP11-166D19.1	0	ncRNA_intronic	7.971	NA	1	15	0.043	2.5e-07	0.010737	0.175728
Volume of left pallidum	126	rs11221333	11	128383687	128383077	128398938	0.00375386	T	C	ETS1	0	intronic	1.428	7	1	5	0.049	1.1e-06	0.01888	0.0456878
Volume of left pallidum	127	rs76895963	12	4384844	4288001	4406836	5.66731e-26	G	T	CCND2-AS1:CCND2	00:00:00	ncRNA_intronic	14	4	1	1	-0.47	9.1e-34	-0.0068075	0.827069
Volume of left pallidum	128	rs10842994	12	27965150	27810034	27967279	7.67906e-11	T	C	RN7SKP15	5826	intergenic	4.53	5	5	15	-0.084	3.8e-15	0.020482	0.0409355
Volume of left pallidum	129	rs2446770	12	66210621	66164800	66389968	1.25041e-08	C	T	RPSAP52	0	ncRNA_intronic	4.723	7	4	15	0.1	2.2e-13	-0.0028561	0.831178
Volume of left pallidum	130	rs1798089	12	71538310	71394179	71663102	2.83977e-07	C	T	TSPAN8	0	intronic	2.256	NA	4	15	-0.057	2.4e-11	-0.014775	0.0700487
Volume of left pallidum	131	rs17115961	12	76331156	76325670	76332555	0.00945254	A	G	RP11-114H23.1	0	ncRNA_intronic	5.804	4	5	15	0.053	2.6e-06	0.015341	0.151541
Volume of left pallidum	132	rs3764002	12	108618630	108609634	108629780	0.00278161	T	C	WSCD2	0	exonic	28.1	7	4	15	-0.048	4.2e-07	0.0074006	0.406874
Volume of left pallidum	133	rs56158042	12	121455589	121068353	121604314	2.72367e-12	A	G	C12orf43	1283	intergenic	2.967	5	5	15	-0.076	3.8e-17	0.0097164	0.254554
Volume of left pallidum	134	rs12820906	12	123493123	123447928	123891865	0.00128388	G	A	PITPNM2	0	intronic	1.937	5	4	4	-0.05	2.3e-07	-0.014173	0.122042
Volume of left pallidum	135	rs35318451	12	133068484	133066392	133151607	0.00140561	A	G	FBRSL1	0	intronic	7.476	2b	1	2	0.048	2.4e-07	-0.012098	0.152244
Volume of left pallidum	136	rs34584161	13	26776999	26776255	26818902	0.0015741	G	A	RNF6	0	intergenic	4.899	5	4	5	-0.051	1.9e-07	-0.0045971	0.620869
Volume of left pallidum	137	rs576674	13	33554302	33554302	33562505	0.000275163	A	G	TOMM22P3	25762	intergenic	6.746	5	5	15	-0.061	4.5e-08	-0.018501	0.0815267
Volume of left pallidum	138	rs1327315	13	80708732	80620642	80767182	1.33997e-10	T	C	SPRY2	201378	intergenic	12.32	3a	2	15	-0.073	5.5e-15	-0.016304	0.0634454
Volume of left pallidum	139	rs7139676	13	91970313	91939270	91970313	0.00875104	C	A	MIR17HG	29760	intergenic	1.59	7	5	15	-0.047	3.1e-06	0.018883	0.0469786
Volume of left pallidum	140	rs7148185	14	24520604	24512726	24527672	0.00359303	T	C	RP11-468E2.9	23	upstream	10.72	4	1	2	0.042	6.2e-07	0.0083159	0.302719
Volume of left pallidum	141	rs56992115	14	74909411	74885919	74969167	0.00910552	A	G	SYNDIG1L	16605	intergenic	1.87	5	5	15	-0.04	1.8e-06	0.0049437	0.53518
Volume of left pallidum	142	rs72690737	14	79930644	79833494	79945162	8.74542e-05	C	T	NRXN3	0	intronic	0.982	7	5	15	0.058	1.2e-08	-0.016161	0.0907821
Volume of left pallidum	143	rs7153849	14	91964683	91871672	92057960	0.00800047	G	A	SMEK1	0	intronic	2.952	6	4	5	0.04	1.5e-06	0.0047526	0.550085
Volume of left pallidum	144	rs73347525	14	101255172	101255172	101255172	0.0054255	G	A	MEG3	0	ncRNA_intronic	5.467	4	5	15	-0.055	9.1e-07	-0.006517	0.534085
Volume of left pallidum	145	rs11070332	15	41809205	41801081	41833343	0.000822536	A	G	RPAP1	168	downstream	0.526	7	4	5	0.046	1.1e-07	-0.0092926	0.263572
Volume of left pallidum	146	rs117041619	15	47102329	47032642	47102329	0.00930114	C	T	RP11-627D16.1	5286	intergenic	4.166	7	9	15	0.089	1.7e-06	0.005676	0.754814
Volume of left pallidum	147	rs117530276	15	57623333	57212756	57643090	0.00365111	T	C	RP11-358M11.4	4687	intergenic	10.87	4	5	15	0.11	6.7e-07	-0.026078	0.24817
Volume of left pallidum	148	rs56215579	15	60716761	60702243	60807065	0.00170621	G	A	NARG2	0	intronic	2.531	4	4	5	-0.074	2.7e-07	0.016	0.227316
Volume of left pallidum	149	rs1881415	15	62388530	62383155	62415736	1.39643e-06	C	T	NPM1P47	13025	intergenic	0.842	7	5	15	-0.053	1.9e-10	0.017175	0.0322849
Volume of left pallidum	150	rs62007299	15	77711719	77313571	77910620	2.58899e-14	A	G	PEAK1	0	intronic	8.206	2b	1	1	0.08	1.4e-18	-0.021532	0.0134338
Volume of left pallidum	151	rs12440156	15	90420673	90362275	90450819	7.6652e-08	A	G	AP3S2:C15orf38-AP3S2	00:00:00	intronic	3.483	6	2	5	-0.065	1.7e-12	-0.0014992	0.866655
Volume of left pallidum	152	rs2301826	15	91525197	91502383	91561182	4.65501e-07	T	C	PRC1:PRC1-AS1	00:00:00	exonic	1.226	1a	2	4	0.067	3.7e-11	0.016806	0.0923847
Volume of left pallidum	153	rs6600191	16	295795	294243	315436	0.000629005	C	T	ITFG3	0	intronic	1.7	5	4	5	-0.061	7.8e-08	0.010517	0.305943
Volume of left pallidum	154	rs62037465	16	14585833	14584770	14592434	0.0066228	T	C	PARN	0	intronic	4.1	4	5	5	0.084	1.4e-06	-0.017008	0.276452
Volume of left pallidum	155	rs4788204	16	29995218	29924905	30118345	0.000753867	A	G	TAOK2	0	intronic	3.874	1f	4	4	0.041	5.7e-07	0.024587	0.00190108
Volume of left pallidum	156	rs10852521	16	53804965	53548788	53877592	2.50133e-26	C	T	FTO	0	intronic	4.76	5	5	5	0.099	3.9e-33	0.0092356	0.245002
Volume of left pallidum	157	rs8056814	16	75252327	75232528	75469551	3.01704e-09	A	G	CTRB1	570	upstream	1.271	4	1	15	-0.12	7.7e-14	0.015837	0.271957
Volume of left pallidum	158	rs2925979	16	81534790	81516383	81598387	2.66914e-08	C	T	CMIP	0	intronic	5.802	NA	1	5	-0.065	1.4e-12	-0.014023	0.104585
Volume of left pallidum	159	rs8071043	17	3988451	3881293	4166022	1.57017e-06	C	T	ZZEF1	0	intronic	0.238	7	4	4	0.058	6.7e-11	0.005088	0.544691
Volume of left pallidum	160	rs4925109	17	17661802	17448589	18013854	6.79933e-06	G	A	RAI1	0	intronic	6.277	5	2	5	-0.054	1.3e-09	-0.020387	0.0184162
Volume of left pallidum	161	rs9891943	17	29730350	29730350	29730350	0.00815125	C	T	RAB11FIP4	0	intronic	10.03	6	5	14	0.047	3.1e-06	0.020255	0.0324638
Volume of left pallidum	162	rs11651755	17	36099840	36093022	36108231	2.05766e-11	T	C	HNF1B	0	intronic	0.619	5	5	13	-0.067	1e-15	-0.016722	0.0361077
Volume of left pallidum	163	rs72628307	17	40799560	40566240	40960253	0.000574796	C	T	ATP5LP7	291	upstream	3.41	6	5	15	0.093	5.6e-08	-0.0052166	0.741037
Volume of left pallidum	164	rs9904865	17	44908263	44908263	44908263	0.00759766	T	C	WNT3	0	intergenic	10.19	5	5	14	-0.042	2.5e-06	0.015956	0.0550301
Volume of left pallidum	165	rs6504584	17	46941419	46835629	47145848	2.30982e-05	T	G	CALCOCO2	0	UTR3	0.093	6	4	4	-0.052	2.8e-09	-0.014344	0.0841783
Volume of left pallidum	166	rs9899520	17	65957568	65634625	66098154	3.5103e-05	G	A	BPTF	0	intronic	10.52	7	4	5	-0.06	6e-09	0.021107	0.0355877
Volume of left pallidum	167	rs62084913	17	72773047	72773047	72784649	0.00118685	T	C	TMEM104	0	intronic	4.3	4	1	2	-0.046	1.3e-07	0.0024103	0.76315
Volume of left pallidum	168	rs72926932	18	53050646	53048885	53428347	2.93534e-05	C	A	TCF4	0	intronic	4.843	7	4	15	0.087	3.1e-09	-0.021946	0.131526
Volume of left pallidum	169	rs8097210	18	57857135	57732418	57913434	0.000884369	G	T	RP11-795H16.2	6652	intergenic	2.456	5	5	15	0.05	1.1e-07	-0.0082163	0.361135
Volume of left pallidum	170	rs12454712	18	60845884	60845884	60845884	0.000163366	C	T	BCL2	0	intronic	16.2	2b	1	7	-0.05	2.3e-08	-0.013065	0.107669
Volume of left pallidum	171	rs9947946	18	74515017	74515017	74628239	0.00582073	T	G	RP11-162A12.2	0	intronic	0.524	6	5	5	0.042	1.5e-06	0.01329	0.112839
Volume of left pallidum	172	rs4804833	19	7970635	7968168	7978430	0.00507115	G	A	MAP2K7	0	intronic	7.909	4	1	5	-0.042	1.2e-06	0.012134	0.134633
Volume of left pallidum	173	rs58542926	19	19379549	19329924	19746151	4.46462e-05	T	C	AC138430.4:TM6SF2	00:00:00	exonic	23.8	5	4	14	0.09	9.5e-09	0.034728	0.0204503
Volume of left pallidum	174	rs429358	19	45411941	45387596	45428459	1.14785e-09	C	T	APOE	0	exonic	12.64	5	1	14	-0.093	2.5e-14	-0.011186	0.31047
Volume of left pallidum	175	rs10406431	19	46157019	46147527	46178661	2.57338e-05	G	A	RN7SL836P	1958	intergenic	10.64	3a	7	15	-0.052	1.4e-09	0.00060978	0.938908
Volume of left pallidum	176	rs7255995	19	47564968	47564643	47621316	0.00242508	G	T	ZC3H4	2475	intergenic	6.713	7	2	5	0.048	3.2e-07	0.0043255	0.623476
Volume of left pallidum	177	rs13041756	20	21466795	21451139	21511318	0.000598701	C	T	RP5-984P4.1	2086	intergenic	1.379	7	5	14	0.072	6.7e-08	-0.010172	0.430229
Volume of left pallidum	178	rs36112520	20	43003122	42994812	43042364	1.98974e-05	A	G	HNF4A:HNF4A-AS1	00:00:00	ncRNA_intronic	6.111	6	4	15	0.081	1.3e-09	-0.0099207	0.463436
Volume of left pallidum	179	rs1206760	20	45582472	45582472	45590298	0.00201026	A	G	EYA2	0	intronic	0.016	5	5	15	-0.043	3.3e-07	-0.0097285	0.226225
Volume of left pallidum	180	rs13042290	20	51246202	50912495	51263833	0.00514211	G	A	RP4-723E3.1	0	ncRNA_intronic	14.25	6	9	15	-0.048	1.4e-06	0.016333	0.081358
Volume of left pallidum	181	rs6100252	20	57426449	57426449	57435532	0.00346949	T	G	GNAS	0	intronic	2.979	4	1	10	-0.055	5.9e-07	0.010107	0.309293
Volume of left pallidum	182	rs6006393	22	30590026	30135928	30637884	4.03697e-06	C	T	RP3-438O4.4	0	ncRNA_intronic	1.025	4	5	5	0.088	1.9e-10	0.0065992	0.595073
Volume of left pallidum	183	rs738408	22	44324730	44324730	44345771	0.000298873	T	C	PNPLA3	0	exonic	0.85	NA	3	4	0.055	2.5e-08	-0.0012116	0.899769
Volume of left pallidum	184	rs36138276	22	50422348	50353919	50457041	0.00114075	A	G	IL17REL	10593	intergenic	10.5	3a	1	13	-0.046	1.4e-07	0.0060307	0.451107
Volume of left hippocampus	1	rs16826069	1	39797055	39550621	40092933	2.92646e-13	G	A	MACF1	0	exonic	7.303	3a	4	4	0.082	9.7e-17	-0.033237	0.000627047
Volume of left hippocampus	2	rs76517366	1	72029085	72029085	72287808	0.00292666	T	C	NEGR1	0	intronic	17.77	5	5	15	0.1	4e-07	0.0081108	0.618828
Volume of left hippocampus	3	rs2613508	1	72833582	72724409	72839774	0.0084052	T	C	RPL31P12	66069	intergenic	3.943	NA	5	15	0.052	1.5e-06	0.0039524	0.68851
Volume of left hippocampus	4	rs1127215	1	117532790	117529458	117546611	0.00043967	T	C	PTGFRN	0	UTR3	2.461	5	2	5	-0.047	4e-08	-0.0012951	0.871459
Volume of left hippocampus	5	rs1493694	1	120526982	120437718	120554134	1.37053e-05	T	C	NOTCH2	0	intronic	0.993	6	3	5	0.082	7e-10	0.0031471	0.806323
Volume of left hippocampus	6	rs145904381	1	151017991	150314457	151279323	0.000409944	C	T	BNIPL	0	intronic	2.755	5	4	5	-0.23	3.8e-08	-0.01168	0.748514
Volume of left hippocampus	7	rs36055936	1	177816796	177793990	177894591	0.00173121	T	G	SEC16B	76294	intergenic	3.263	7	7	15	0.054	2.7e-07	-0.013254	0.174639
Volume of left hippocampus	8	rs704633	1	201760981	201760981	201859213	0.0010522	G	A	NAV1:IPO9-AS1	00:00:00	ncRNA_intronic	15.09	4	2	6	0.04	3.4e-06	-0.032227	0.000102754
Volume of left hippocampus	9	rs7538328	1	205125662	205039295	205216110	0.00571837	C	T	DSTYK	0	intronic	10.89	NA	3	8	0.047	9.4e-07	0.0053636	0.56508
Volume of left hippocampus	10	rs340874	1	214159256	214009019	214287420	6.142e-10	C	T	PROX1-AS1:PROX1	00:00:00	ncRNA_intronic	13.3	NA	1	13	0.065	8.2e-15	0.0038677	0.627928
Volume of left hippocampus	11	rs4846567	1	219750717	219622596	219798632	6.38574e-08	T	G	RP11-95P13.2	19673	intergenic	14.9	5	5	15	-0.065	2.2e-12	0.013084	0.129867
Volume of left hippocampus	12	rs348330	1	229672955	229672955	229672955	0.0036341	A	G	ABCB10	0	intronic	4.01	NA	4	4	-0.044	6.4e-07	-0.01051	0.201317
Volume of left hippocampus	13	rs291367	1	235690800	235573486	235706290	0.00185765	A	G	RP4-534P7.2	6816	intergenic	0.005	5	5	15	-0.05	2.6e-07	-0.0082023	0.314282
Volume of left hippocampus	14	rs13386804	2	25692112	25635264	25710090	0.00440192	T	G	DTNB	0	intronic	1.058	7	5	15	0.045	7e-07	0.0063828	0.457731
Volume of left hippocampus	15	rs1260326	2	27730940	27548038	27752871	2.02825e-07	C	T	GCKR	0	exonic	13.22	5	5	15	0.059	6e-12	-0.0058186	0.472563
Volume of left hippocampus	16	rs75330033	2	43697723	43419493	43907630	3.90646e-12	G	A	THADA	0	intronic	11.95	6	4	5	-0.12	1e-16	-0.028581	0.0297646
Volume of left hippocampus	17	rs184418755	2	54421356	54421356	54421356	0.00773651	C	T	ACYP2	0	intronic	8.333	7	5	15	0.2	1.3e-06	0.0070067	0.873305
Volume of left hippocampus	18	rs4140918	2	59652694	59626765	59664054	0.00649733	A	G	RP11-444A22.1:AC007131.2	00:00:00	ncRNA_intronic	6.809	NA	5	15	-0.041	1.1e-06	0.0040964	0.604825
Volume of left hippocampus	19	rs243019	2	60585806	60546132	60586100	3.78151e-07	C	T	AC007381.2	544	downstream	12.31	NA	2	15	0.056	1.1e-11	0.0012292	0.877597
Volume of left hippocampus	20	rs2249105	2	65287896	65276049	65361059	2.64113e-06	G	A	CEP68	0	intronic	1.193	1f	5	5	-0.055	1.1e-10	-0.0039786	0.627336
Volume of left hippocampus	21	rs7569257	2	65656976	65619710	65707760	7.88513e-05	A	G	SPRED2	0	intronic	5.633	4	1	5	-0.049	7.8e-09	0.011945	0.139682
Volume of left hippocampus	22	rs11694350	2	79219390	79183413	79219390	0.00091594	A	G	REG3G	33421	intergenic	0.204	7	7	14	0.11	1e-06	0.0653	0.00373422
Volume of left hippocampus	23	rs10460461	2	121349906	121305604	121353119	4.81348e-05	A	G	AC073257.1	34220	intergenic	0.329	4	5	14	-0.049	4.1e-09	-0.010742	0.179102
Volume of left hippocampus	24	rs289847	2	152025885	152022950	152077881	0.00770297	A	C	AC018731.3	0	ncRNA_intronic	2.872	NA	14	15	-0.039	2.2e-06	-0.014605	0.0661759
Volume of left hippocampus	25	rs3772071	2	161135544	161087411	161340775	2.40696e-05	T	C	RBMS1	0	intronic	1.646	4	4	5	0.056	1.6e-09	0.0087196	0.313928
Volume of left hippocampus	26	rs78970517	2	165554302	165501849	165822558	3.11329e-07	T	C	COBLL1	0	intronic	2.593	4	4	15	-0.085	9.7e-12	-0.0079608	0.512625
Volume of left hippocampus	27	rs4673711	2	213829682	213807273	213835977	0.000958201	T	C	AC079610.1	0	ncRNA_intronic	1.135	6	4	15	-0.048	1.2e-07	-0.0089802	0.290831
Volume of left hippocampus	28	rs2943650	2	227105921	226813783	227228251	8.33391e-25	T	C	AC068138.1	55833	intergenic	1.675	7	5	15	0.099	5.8e-31	0.001758	0.831586
Volume of left hippocampus	29	rs11709077	3	12336507	12027240	12473045	6.69934e-13	A	G	PPARG	0	intronic	11.87	2b	1	15	-0.11	3.7e-18	0.0017507	0.885332
Volume of left hippocampus	30	rs150505252	3	14892401	14892401	14892401	0.00734751	G	A	FGD5	0	intronic	2.439	5	5	14	0.22	1.6e-06	0.065428	0.165284
Volume of left hippocampus	31	rs77173147	3	23212597	23187407	23644184	0.000250686	C	T	UBE2E2-AS1	23963	intergenic	2.651	5	5	15	-0.085	2.2e-08	-0.007453	0.625504
Volume of left hippocampus	32	rs6766511	3	35659344	35659344	35696096	0.00838026	G	T	ARPP21	21092	intergenic	0.523	6	14	15	0.041	1.7e-06	0.0087046	0.292503
Volume of left hippocampus	33	rs71328912	3	47065255	46939136	47506230	0.00214346	T	C	SETD2	0	intronic	0.153	5	4	5	0.069	3.1e-07	-0.012158	0.301363
Volume of left hippocampus	34	rs7640294	3	53130913	53103155	53139977	0.00473147	A	C	RP11-894J14.5:RFT1	00:00:00	intronic	0.179	7	4	5	0.042	7.4e-07	0.0046206	0.561022
Volume of left hippocampus	35	rs4504165	3	64701890	64698714	64730121	1.21063e-08	C	T	ADAMTS9-AS2	0	ncRNA_intronic	1.05	5	5	15	-0.067	2.1e-13	0.0022835	0.79283
Volume of left hippocampus	36	rs6438234	3	114913508	114822794	114959485	0.00114738	G	A	ZBTB20	47389	intergenic	21.6	5	1	15	0.051	1.5e-07	-0.010385	0.273546
Volume of left hippocampus	37	rs11708067	3	123065778	122936084	123137791	1.27331e-13	G	A	ADCY5	0	intronic	19.37	4	4	15	-0.09	1e-18	-0.012261	0.182092
Volume of left hippocampus	38	rs7642311	3	168223132	168212861	168269402	0.00400234	G	A	EGFEM1P	0	ncRNA_intronic	8.591	4	5	15	-0.062	5.7e-07	0.0035201	0.770407
Volume of left hippocampus	39	rs9873618	3	170733076	170548978	170766618	6.01624e-12	A	G	SLC2A2	0	intronic	9.82	7	3	15	-0.077	5.8e-17	0.0097061	0.267338
Volume of left hippocampus	40	rs34782298	3	185520996	184760053	185550500	2.25687e-26	A	G	IGF2BP2	0	intronic	0.079	6	4	15	0.11	5.5e-33	0.013508	0.115003
Volume of left hippocampus	41	rs3887925	3	186665645	186661006	186680644	2.22782e-05	T	C	ST6GAL1	0	intronic	3.464	5	2	5	0.051	1.2e-09	0.00050402	0.949743
Volume of left hippocampus	42	rs4686471	3	187740899	187740295	187755222	3.81943e-06	C	T	RP11-132N15.1	19120	intergenic	0.264	5	5	15	0.054	1.6e-10	0.0016508	0.840079
Volume of left hippocampus	43	rs1531583	4	744972	695912	757921	0.00273732	T	G	PCGF3	0	intronic	0.309	6	4	4	0.099	4.3e-07	-0.023216	0.261463
Volume of left hippocampus	44	rs56337234	4	1784403	1781686	1784403	0.000113782	T	C	FGFR3	10630	intergenic	1.442	4	2	15	-0.051	9.5e-09	0.006937	0.379839
Volume of left hippocampus	45	rs1046320	4	6304344	6263996	6329107	3.52749e-17	A	G	WFS1	0	UTR3	1.13	1f	4	4	0.085	7.9e-23	-0.0018115	0.821962
Volume of left hippocampus	46	rs2610986	4	18037231	17792869	18053698	0.00084501	T	C	LCORL	13731	intergenic	0.238	NA	14	15	0.049	1e-07	0.0078491	0.355975
Volume of left hippocampus	47	rs10938398	4	45186139	45071269	45186832	6.8188e-05	A	G	RP11-362I1.1	132469	intergenic	1.094	5	5	15	0.047	1.8e-08	0.018983	0.0178033
Volume of left hippocampus	48	rs4330370	4	77545018	77513071	77619296	0.00487248	T	G	SHROOM3	0	intronic	0.947	5	2	7	0.041	9.5e-07	-0.010974	0.172155
Volume of left hippocampus	49	rs6821438	4	95091911	94999873	95317785	0.000126655	G	A	RP11-363G15.2	0	ncRNA_intronic	1.739	5	5	15	-0.048	9.7e-09	0.0032009	0.684857
Volume of left hippocampus	50	rs3796461	4	96112425	96104799	96118696	0.00928934	C	T	UNC5C	0	intronic	0.684	NA	4	15	-0.044	1.8e-06	-0.006064	0.489745
Volume of left hippocampus	51	rs7674212	4	103988899	103603949	104140848	0.00148646	T	G	SLC9B2	0	intronic	2.641	6	4	5	-0.042	6.2e-07	-0.019273	0.0167417
Volume of left hippocampus	52	rs17035289	4	106048291	106048291	106055150	0.00373267	C	T	RP11-556I14.1	7133	intergenic	5.501	5	5	15	0.054	5.5e-07	0.0062607	0.566996
Volume of left hippocampus	53	rs13434765	4	153499458	153252061	153520475	8.30163e-07	G	A	RP11-555K12.1	25941	intergenic	5.344	4	2	15	-0.059	7e-11	-0.018677	0.0316738
Volume of left hippocampus	54	rs113274170	4	157739072	157647291	157749211	0.00219977	A	G	PDGFC	0	intronic	0.493	7	5	15	-0.05	7.7e-06	-0.041973	7.28618e-05
Volume of left hippocampus	55	rs1996546	4	185714289	185672745	185730750	2.38149e-05	T	G	ACSL1	0	intronic	0.422	3a	3	7	-0.072	1.6e-09	0.011856	0.295583
Volume of left hippocampus	56	rs879253	5	14794868	14794868	14857224	0.000517312	T	C	ANKH	0	intronic	2.914	NA	4	15	-0.042	4.8e-07	-0.022719	0.00427366
Volume of left hippocampus	57	rs6884702	5	44682589	44629545	44941630	0.000241714	G	A	RP11-503D12.1	15943	intergenic	1.109	7	9	15	0.048	2e-08	0.001624	0.840841
Volume of left hippocampus	58	rs17261179	5	51791225	51749342	51794898	0.00914449	C	T	CTD-2141G3.1	84163	intergenic	9.07	6	5	15	-0.04	1.6e-06	-0.00060482	0.939431
Volume of left hippocampus	59	rs255761	5	53321956	53268762	53344452	5.15403e-06	T	G	ARL15	0	intronic	2.633	NA	5	15	0.064	4.5e-10	-0.01896	0.054853
Volume of left hippocampus	60	rs465002	5	55808475	55794632	55868097	9.20817e-09	T	C	AC022431.2	0	intronic	13.68	NA	5	15	0.07	1.8e-13	0.0075192	0.406921
Volume of left hippocampus	61	rs2307111	5	75003678	74568235	75038431	1.31044e-05	C	T	POC5	0	exonic	15.77	5	4	5	-0.052	8.3e-10	0.0095151	0.23871
Volume of left hippocampus	62	rs7732130	5	76435004	76424949	76435346	6.07765e-08	A	G	ZBED3-AS1	0	ncRNA_intronic	1.744	3a	2	15	-0.065	1.5e-12	-0.0061086	0.469851
Volume of left hippocampus	63	rs3733893	5	78532658	78416416	78620841	2.46017e-05	T	C	JMY	0	exonic	17.37	2b	1	1	-0.052	1.6e-09	-0.0076191	0.357791
Volume of left hippocampus	64	rs436064	5	81069494	81069494	81069494	0.00708981	C	T	SSBP2	21877	intergenic	0.177	NA	2	15	-0.04	1.5e-06	0.010677	0.18223
Volume of left hippocampus	65	rs115246607	5	102461890	101584734	102973337	3.1894e-11	C	T	PPIP5K2	0	intronic	8.472	5	5	5	0.16	5.3e-16	-0.030119	0.107587
Volume of left hippocampus	66	rs11747528	5	133976554	133976554	134149075	0.00862819	T	C	SAR1B	0	intronic	0.31	6	5	15	-0.044	1.6e-06	-0.0051212	0.551176
Volume of left hippocampus	67	rs17057112	5	159213685	159193485	159254205	0.00326729	G	A	AC011343.1	0	ncRNA_intronic	0.271	5	5	15	0.079	4.8e-07	0.012028	0.463949
Volume of left hippocampus	68	rs9405331	6	7204736	6992891	7312590	1.15355e-05	A	G	RREB1	0	intronic	1.11	7	2	4	-0.052	5.6e-10	0.00069945	0.930636
Volume of left hippocampus	69	rs9358358	6	20719393	20483407	21027761	2.36348e-26	C	A	CDKAL1	0	intronic	0.605	4	5	15	0.14	7.8e-32	-0.024452	0.0369233
Volume of left hippocampus	70	rs1929899	6	38892817	38892817	38968249	0.00370468	A	G	DNAH8:RP1-207H1.3	00:00:00	ncRNA_exonic	19.61	NA	5	15	-0.057	5e-07	-0.00080773	0.940687
Volume of left hippocampus	71	rs6937438	6	43815364	43802563	43829941	9.21164e-06	A	G	RP11-344J7.2	4129	intergenic	17.29	5	5	15	-0.057	5.5e-10	0.010334	0.235592
Volume of left hippocampus	72	rs2784200	6	51481671	51412786	51496866	0.00394265	C	T	RP3-335N17.2:PKHD1	00:00:00	ncRNA_intronic	0.531	6	5	15	0.068	8.8e-07	-0.021446	0.088736
Volume of left hippocampus	73	rs10457469	6	126083658	126052359	126116953	0.00542852	A	G	HEY2	1242	intergenic	0.025	7	5	14	0.037	8.3e-06	0.023293	0.00335815
Volume of left hippocampus	74	rs11759026	6	126792095	126623947	127080700	3.18468e-06	G	A	MIR588	13681	intergenic	7.446	7	5	15	0.061	4e-10	-0.021371	0.0239276
Volume of left hippocampus	75	rs719727	6	127414838	127399045	127437399	0.00145997	G	A	RSPO3	24910	intergenic	9.495	NA	5	15	-0.051	1.6e-07	0.00028692	0.974938
Volume of left hippocampus	76	rs35164294	6	130265266	130265266	130265266	0.00994994	T	G	L3MBTL3	69577	intergenic	3.704	4	2	15	0.077	2.2e-06	0.018755	0.237236
Volume of left hippocampus	77	rs1573090	6	137302159	137286900	137305466	6.6537e-07	G	T	RP11-55K22.5	1142	intergenic	0.151	NA	5	14	-0.056	2.6e-11	-0.0088057	0.276758
Volume of left hippocampus	78	rs4709746	6	164133001	164092706	164133001	0.00384907	T	C	RP1-230L10.1	0	ncRNA_intronic	4.13	2b	2	15	-0.063	6.6e-07	0.013398	0.246621
Volume of left hippocampus	79	rs7801928	7	13894939	13886654	13897920	0.00254613	T	C	AC005019.3	0	ncRNA_intronic	2.591	5	5	15	0.043	4.1e-07	-0.0099224	0.214368
Volume of left hippocampus	80	rs6972333	7	15051643	14859137	15065467	1.06452e-08	A	G	AC006045.3	25943	intergenic	0.165	7	5	15	0.06	3.6e-13	0.014038	0.0772147
Volume of left hippocampus	81	rs1708302	7	28198677	28138193	28260312	1.57185e-22	T	C	JAZF1	0	intronic	0.366	NA	4	5	-0.091	3.8e-28	0.012205	0.122338
Volume of left hippocampus	82	rs917195	7	30728452	30716643	30728557	0.00130997	T	C	CRHR2	0	intronic	16.19	2b	5	14	-0.054	1.5e-07	-0.0042413	0.655375
Volume of left hippocampus	83	rs878521	7	44255643	44188220	44265179	1.74799e-07	A	G	CAMK2B	1105	intergenic	0.375	5	4	5	0.067	4.6e-12	-0.0030753	0.736122
Volume of left hippocampus	84	rs67681615	7	45116145	45008501	45150331	0.00711966	G	A	CCM2	76	downstream	1.818	5	4	4	0.043	2.9e-05	-0.042449	7.14003e-06
Volume of left hippocampus	85	rs1562396	7	130457914	130422934	130468190	2.44348e-05	G	A	RP11-36B6.1	17052	intergenic	7.509	6	9	15	0.055	1.5e-09	-0.0060474	0.477639
Volume of left hippocampus	86	rs3802125	7	156970563	156927269	157077842	4.05456e-05	C	A	UBE3C	0	intronic	4.855	NA	4	4	-0.053	3.2e-09	0.010364	0.215397
Volume of left hippocampus	87	rs17782536	8	11021682	8092025	11457248	2.44224e-05	G	A	XKR6	0	intronic	8.265	4	2	15	-0.049	1.5e-08	-0.02321	0.00463767
Volume of left hippocampus	88	rs10096633	8	19830921	19819328	19934339	0.000774024	T	C	LPL	6151	intergenic	0.202	6	5	15	-0.069	8.3e-08	-0.0069854	0.563638
Volume of left hippocampus	89	rs12544241	8	41514888	41430779	41563359	8.061e-10	A	G	ANK1	0	intronic	2.706	4	2	14	0.065	9.9e-15	0.00044059	0.956229
Volume of left hippocampus	90	rs10808671	8	95967372	95832448	96128981	0.000649137	G	A	NDUFAF6	0	intronic	11.52	7	5	5	-0.045	7.2e-08	0.0068186	0.390454
Volume of left hippocampus	91	rs35859536	8	118191475	118182924	118236971	3.05939e-26	T	C	SLC30A8	2521	intergenic	4.115	7	5	15	-0.11	2e-32	0.010842	0.201201
Volume of left hippocampus	92	rs17772814	8	128711742	128711742	128717697	9.01769e-05	A	G	CASC11	0	ncRNA_intronic	9.744	4	5	15	-0.097	6.3e-09	-0.0033178	0.824742
Volume of left hippocampus	93	rs7838717	8	145504343	145245647	145639726	1.70575e-05	C	T	BOP1	0	intronic	1.739	5	3	5	-0.055	2e-09	0.016527	0.0483615
Volume of left hippocampus	94	rs35338539	9	4298589	4283137	4298589	0.000177722	A	G	GLIS3	0	intronic	22.2	2b	1	1	0.05	1.6e-08	-0.0073825	0.381654
Volume of left hippocampus	95	rs7467618	9	19065295	19025693	19098967	0.00937035	C	T	HAUS6	0	intronic	7.576	7	4	4	0.041	1.8e-06	-0.0050717	0.530628
Volume of left hippocampus	96	rs7020996	9	22129579	21995882	22139220	2.33417e-26	T	C	CDKN2B-AS1	8482	intergenic	5.239	7	2	15	-0.16	3.8e-33	0.018052	0.122067
Volume of left hippocampus	97	rs1412234	9	28410683	28410683	28418511	0.000332995	C	T	LINGO2	0	intronic	6.015	4	7	15	0.049	3.3e-08	-0.0071307	0.401236
Volume of left hippocampus	98	rs12001437	9	34074476	34074476	34124860	0.000431441	C	T	RP11-537H15.3	9853	intergenic	3.181	4	1	15	0.047	5.1e-08	-0.010419	0.205357
Volume of left hippocampus	99	rs725959	9	81349608	81333004	81376062	0.000876636	T	G	MTND2P8	7027	intergenic	0.383	NA	15	15	-0.044	2.8e-07	-0.01832	0.0229298
Volume of left hippocampus	100	rs17791513	9	81905590	81881830	81956349	1.01403e-05	G	A	CHCHD2P9	100628	intergenic	7.142	7	5	15	-0.1	9.2e-10	0.030174	0.0670502
Volume of left hippocampus	101	rs2796441	9	84308948	84293453	84311800	9.87157e-06	A	G	RP11-154D17.1	0	ncRNA_intronic	19.86	NA	1	15	-0.053	5.1e-10	-0.0046986	0.555316
Volume of left hippocampus	102	rs117254233	9	96472583	96472583	96582490	0.00642333	A	G	PHF2	30713	intergenic	2.976	5	7	15	-0.18	1e-06	3.4738e-05	0.998912
Volume of left hippocampus	103	rs12345069	9	96971175	96912177	97009024	0.00332803	T	C	MIRLET7DHG	4324	intergenic	6.904	6	5	15	-0.047	5.7e-07	-0.011252	0.209146
Volume of left hippocampus	104	rs505922	9	136149229	136137065	136184798	2.16114e-05	C	T	ABO	0	ncRNA_intronic	4.81	5	1	13	0.053	1.5e-09	0.010206	0.232311
Volume of left hippocampus	105	rs28533815	9	139241828	139235415	139259249	5.74621e-09	C	T	GPSM1	0	intronic	0.787	5	2	5	0.082	1.1e-13	0.0084856	0.355337
Volume of left hippocampus	106	rs11257655	10	12307894	12241815	12328010	7.75493e-14	T	C	RN7SL232P	3967	intergenic	8.818	4	2	15	0.088	6.3e-19	-0.013909	0.151908
Volume of left hippocampus	107	rs3847343	10	71319071	71306424	71495726	3.70384e-06	A	G	NEUROG3	12382	intergenic	6.75	NA	5	14	0.055	3.1e-10	0.015974	0.0529176
Volume of left hippocampus	108	rs703967	10	80953451	80940804	80989082	6.26371e-09	C	A	ZMIZ1	0	intronic	5.554	NA	4	5	-0.063	1.4e-13	-0.0099693	0.209952
Volume of left hippocampus	109	rs12219514	10	94466439	93566126	94552173	2.73482e-26	G	A	Y_RNA	3816	intergenic	4.604	6	5	14	-0.11	6.7e-37	0.011116	0.162585
Volume of left hippocampus	110	rs1413615	10	99803197	99769882	99807046	0.00487372	T	C	CRTAC1	12611	intergenic	11.03	NA	5	14	-0.044	1.4e-06	-0.017295	0.0507692
Volume of left hippocampus	111	rs61872790	10	114821527	114596655	114942869	3.13708e-26	G	A	TCF7L2	0	intronic	17.3	6	5	7	0.21	5.3e-70	-0.014015	0.211052
Volume of left hippocampus	112	rs2292626	10	124186714	124091572	124198585	5.78151e-08	T	C	PLEKHA1	0	intronic	11.82	7	4	5	-0.059	1.2e-12	0.00026162	0.973753
Volume of left hippocampus	113	rs112352107	11	1702639	1683461	1702639	0.00411643	A	G	FAM99B	1859	intergenic	0.816	7	5	14	0.091	6.6e-07	0.015016	0.391246
Volume of left hippocampus	114	rs4929965	11	2197286	2118860	2198418	1.28881e-07	G	A	MIR4686	2917	intergenic	3.535	5	2	14	-0.063	3.1e-12	-0.0010571	0.896551
Volume of left hippocampus	115	rs2237895	11	2857194	2690293	2892237	8.8612e-16	C	A	KCNQ1	0	intronic	0.273	5	5	15	0.083	6.1e-21	0.012706	0.112184
Volume of left hippocampus	116	rs5215	11	17408630	17087113	17422619	1.60685e-10	T	C	KCNJ11	0	exonic	14.43	5	3	14	-0.067	2.2e-15	-0.0077549	0.347256
Volume of left hippocampus	117	rs145678014	11	32927778	32595598	32956492	8.79625e-05	T	G	QSER1	0	intronic	5.155	7	4	5	-0.13	7.8e-09	-0.023157	0.227803
Volume of left hippocampus	118	rs1061810	11	43877934	43634973	43879540	7.81319e-07	A	C	HSD17B12:RP11-613D13.5	00:00:00	ncRNA_intronic	5.244	6	4	5	0.06	3.9e-11	0.013986	0.107852
Volume of left hippocampus	119	rs1783541	11	65294799	65220206	65326154	0.000311226	T	C	SCYL1	0	intronic	2.629	6	3	4	0.058	3.7e-08	0.013283	0.164112
Volume of left hippocampus	120	rs11820019	11	69448758	69448758	69463679	0.00591208	C	T	CCND1	7096	intergenic	0.489	5	5	14	-0.14	9.8e-07	0.014167	0.56564
Volume of left hippocampus	121	rs74333814	11	72457487	72401101	72851463	8.91417e-12	T	C	ARAP1	0	intronic	1.839	5	2	5	-0.095	9.7e-17	-0.013736	0.210984
Volume of left hippocampus	122	rs7123361	11	76161389	76129824	76267331	0.0087648	G	A	C11orf30	0	intronic	7.695	6	4	5	-0.041	3.7e-05	0.03586	2.59298e-05
Volume of left hippocampus	123	rs11020124	11	92690661	92668826	92727874	2.14234e-15	C	T	RP11-676F20.1	8301	intergenic	0.439	6	5	15	0.086	1.2e-20	-0.011201	0.199191
Volume of left hippocampus	124	rs1900385	11	93014343	93013387	93061159	0.00551692	G	T	RP11-755E23.3	40008	intergenic	5.003	NA	5	15	0.041	8.4e-07	0.0011737	0.883031
Volume of left hippocampus	125	rs7131465	11	113300022	113285916	113315355	0.00395772	C	A	DRD2	0	intronic	1.891	6	5	15	-0.042	9e-07	-0.013934	0.0836566
Volume of left hippocampus	126	rs549798	11	121940411	121900440	121964569	0.00210532	G	A	RP11-166D19.1	0	ncRNA_intronic	7.971	NA	1	15	0.043	2.5e-07	0.00083068	0.916571
Volume of left hippocampus	127	rs7129690	11	128383077	128383077	128398938	0.00528506	C	T	ETS1	0	intronic	7.36	6	3	4	0.058	8.8e-07	0.0078549	0.464847
Volume of left hippocampus	128	rs76895963	12	4384844	4288001	4406836	5.16811e-26	G	T	CCND2-AS1:CCND2	00:00:00	ncRNA_intronic	14	4	1	1	-0.47	9.1e-34	-0.016846	0.588789
Volume of left hippocampus	129	rs10842994	12	27965150	27810034	27967279	3.00529e-10	T	C	RN7SKP15	5826	intergenic	4.53	5	5	15	-0.084	3.8e-15	0.0053855	0.590935
Volume of left hippocampus	130	rs2446770	12	66210621	66164800	66389968	1.15518e-08	C	T	RPSAP52	0	ncRNA_intronic	4.723	7	4	15	0.1	2.2e-13	-0.0086538	0.51831
Volume of left hippocampus	131	rs1798089	12	71538310	71397788	71663102	6.64494e-07	C	T	TSPAN8	0	intronic	2.256	NA	4	15	-0.057	2.4e-11	0.0064828	0.426688
Volume of left hippocampus	132	rs17115961	12	76331156	76325670	76331156	0.0081929	A	G	RP11-114H23.1	0	ncRNA_intronic	5.804	4	5	15	0.053	2.6e-06	0.020812	0.0517011
Volume of left hippocampus	133	rs117624674	12	77623629	77623629	77772235	0.00748647	T	C	RP1-81P11.1	1155	intergenic	0.683	4	1	15	0.19	2e-06	-0.066418	0.0781808
Volume of left hippocampus	134	rs3764002	12	108618630	108609634	108629780	0.00305567	T	C	WSCD2	0	exonic	28.1	7	4	15	-0.048	4.2e-07	0.0040684	0.648425
Volume of left hippocampus	135	rs56158042	12	121455589	121052132	121604314	1.94344e-12	A	G	C12orf43	1283	intergenic	2.967	5	5	15	-0.076	3.8e-17	0.017382	0.0415241
Volume of left hippocampus	136	rs12820906	12	123493123	123447928	123891865	0.00192516	G	A	PITPNM2	0	intronic	1.937	5	4	4	-0.05	2.3e-07	0.0025138	0.783899
Volume of left hippocampus	137	rs35318451	12	133068484	133066392	133151607	0.00204322	A	G	FBRSL1	0	intronic	7.476	2b	1	2	0.048	2.4e-07	0.000732	0.930973
Volume of left hippocampus	138	rs34584161	13	26776999	26776255	26818902	0.00157445	G	A	RNF6	0	intergenic	4.899	5	4	5	-0.051	1.9e-07	0.0050253	0.588708
Volume of left hippocampus	139	rs576674	13	33554302	33554302	33562505	0.000475125	A	G	TOMM22P3	25762	intergenic	6.746	5	5	15	-0.061	4.5e-08	-0.0035278	0.739776
Volume of left hippocampus	140	rs1215451	13	80715893	80620642	80767182	4.12171e-10	A	G	SPRY2	194217	intergenic	0.274	5	2	15	-0.074	5.5e-15	0.0052716	0.548643
Volume of left hippocampus	141	rs7148185	14	24520604	24512726	24527672	0.00409539	T	C	RP11-468E2.9	23	upstream	10.72	4	1	2	0.042	6.2e-07	0.0049067	0.543125
Volume of left hippocampus	142	rs7145828	14	33303298	33292743	33309293	0.00996051	G	A	AKAP6	2730	intergenic	5.571	7	5	15	0.039	2.3e-06	-0.010359	0.190082
Volume of left hippocampus	143	rs56992115	14	74909411	74884806	74969167	0.00551233	A	G	SYNDIG1L	16605	intergenic	1.87	5	5	15	-0.04	1.8e-06	0.016359	0.0401606
Volume of left hippocampus	144	rs72690737	14	79930644	79833494	79945162	0.0001474	C	T	NRXN3	0	intronic	0.982	7	5	15	0.058	1.2e-08	-0.0055003	0.564885
Volume of left hippocampus	145	rs7153849	14	91964683	91871672	92057960	0.00873085	G	A	SMEK1	0	intronic	2.952	6	4	5	0.04	1.5e-06	0.00028429	0.971483
Volume of left hippocampus	146	rs73347525	14	101255172	101255172	101255172	0.00569834	G	A	MEG3	0	ncRNA_intronic	5.467	4	5	15	-0.055	9.1e-07	-0.0042471	0.685315
Volume of left hippocampus	147	rs692390	15	41486990	41486990	41486990	0.00891931	A	G	EXD1	0	intronic	1.203	6	5	15	-0.054	1.9e-06	0.011799	0.243411
Volume of left hippocampus	148	rs11070332	15	41809205	41801081	41833343	0.0010582	A	G	RPAP1	168	downstream	0.526	7	4	5	0.046	1.1e-07	0.00085341	0.918223
Volume of left hippocampus	149	rs117041619	15	47102329	47032642	47102329	0.00942237	C	T	RP11-627D16.1	5286	intergenic	4.166	7	9	15	0.089	1.7e-06	0.0041439	0.819644
Volume of left hippocampus	150	rs117530276	15	57623333	57212756	57643090	0.00365735	T	C	RP11-358M11.4	4687	intergenic	10.87	4	5	15	0.11	6.7e-07	0.030854	0.171846
Volume of left hippocampus	151	rs56215579	15	60716761	60702243	60807065	0.00110922	G	A	NARG2	0	intronic	2.531	4	4	5	-0.074	2.7e-07	0.027121	0.0407099
Volume of left hippocampus	152	rs4502156	15	62383155	62383155	62415736	3.83379e-06	C	T	NPM1P47	7650	intergenic	0.053	7	5	15	-0.054	1.6e-10	0.0013736	0.863291
Volume of left hippocampus	153	rs7171858	15	63885699	63800065	64131474	0.00271011	T	C	USP3:USP3-AS1	00:00:00	ncRNA_intronic	1.079	6	4	4	-0.039	3.9e-06	-0.02357	0.0031067
Volume of left hippocampus	154	rs62007299	15	77711719	77313571	77910620	2.78383e-13	A	G	PEAK1	0	intronic	8.206	2b	1	1	0.08	1.4e-18	-0.0014285	0.869729
Volume of left hippocampus	155	rs2351707	15	90384045	90362275	90450819	6.4487e-08	T	C	AP3S2:C15orf38-AP3S2	00:00:00	intronic	0.682	NA	4	5	-0.064	1.8e-12	-0.0094637	0.283198
Volume of left hippocampus	156	rs2301826	15	91525197	91502383	91561182	9.3421e-07	T	C	PRC1:PRC1-AS1	00:00:00	exonic	1.226	1a	2	4	0.067	3.7e-11	0.0097372	0.329549
Volume of left hippocampus	157	rs6600191	16	295795	294243	315436	0.000713298	C	T	ITFG3	0	intronic	1.7	5	4	5	-0.061	7.8e-08	-0.0073047	0.477035
Volume of left hippocampus	158	rs62037465	16	14585833	14584770	14592434	0.00745873	T	C	PARN	0	intronic	4.1	4	5	5	0.084	1.4e-06	-0.013333	0.393559
Volume of left hippocampus	159	rs12325539	16	30033633	29928115	30118345	0.000206261	C	T	DOC2A	0	intergenic	0.951	7	5	14	0.043	4.9e-07	-0.026423	0.00101765
Volume of left hippocampus	160	rs62033406	16	53824226	53548788	53877592	3.21392e-26	G	A	FTO	0	intronic	3.188	6	5	15	0.11	1.7e-40	-0.0098973	0.221269
Volume of left hippocampus	161	rs8056814	16	75252327	75232528	75469551	4.79227e-09	A	G	CTRB1	570	upstream	1.271	4	1	15	-0.12	7.7e-14	-0.0063543	0.659371
Volume of left hippocampus	162	rs2925979	16	81534790	81516383	81598387	4.36664e-08	C	T	CMIP	0	intronic	5.802	NA	1	5	-0.065	1.4e-12	-0.012749	0.140062
Volume of left hippocampus	163	rs8071043	17	3988451	3881293	4166022	1.74428e-06	C	T	ZZEF1	0	intronic	0.238	7	4	4	0.058	6.7e-11	0.0029425	0.726106
Volume of left hippocampus	164	rs4925109	17	17661802	17452631	18013854	2.19362e-05	G	A	RAI1	0	intronic	6.277	5	2	5	-0.054	1.3e-09	-0.0052928	0.54058
Volume of left hippocampus	165	rs9891943	17	29730350	29730350	29730350	0.00924926	C	T	RAB11FIP4	0	intronic	10.03	6	5	14	0.047	3.1e-06	0.018679	0.0485848
Volume of left hippocampus	166	rs11651755	17	36099840	36060515	36108231	9.63685e-11	T	C	HNF1B	0	intronic	0.619	5	5	13	-0.067	1e-15	0.002516	0.752523
Volume of left hippocampus	167	rs72823071	17	40579304	40566240	40960253	7.7375e-05	C	T	PTRF	3768	intergenic	3.441	7	5	5	0.083	1.1e-07	-0.045736	0.0018281
Volume of left hippocampus	168	rs962273	17	46978353	46845725	47145848	3.53671e-05	C	T	SUMO2P17	0	ncRNA_intronic	7.805	1f	5	5	0.055	3.1e-09	0.012804	0.134289
Volume of left hippocampus	169	rs6504550	17	65894542	65634625	66097429	5.78335e-05	G	A	BPTF	0	intronic	0.933	7	4	4	0.055	3.8e-09	0.0028397	0.754171
Volume of left hippocampus	170	rs62084913	17	72773047	72754924	72788369	0.000941835	T	C	TMEM104	0	intronic	4.3	4	1	2	-0.046	1.3e-07	-0.010637	0.183561
Volume of left hippocampus	171	rs8090138	18	7082908	7068724	7083020	0.00173894	T	C	LAMA1	0	intronic	3.635	5	5	15	0.04	4.5e-06	0.026195	0.00121367
Volume of left hippocampus	172	rs72926932	18	53050646	53048885	53428347	4.61127e-05	C	A	TCF4	0	intronic	4.843	7	4	15	0.087	3.1e-09	-0.0091707	0.528567
Volume of left hippocampus	173	rs8097210	18	57857135	57732418	57913434	0.00102463	G	T	RP11-795H16.2	6652	intergenic	2.456	5	5	15	0.05	1.1e-07	-0.0030333	0.736021
Volume of left hippocampus	174	rs12454712	18	60845884	60845884	60845884	0.000260002	C	T	BCL2	0	intronic	16.2	2b	1	7	-0.05	2.3e-08	-0.0039039	0.630725
Volume of left hippocampus	175	rs9947946	18	74515017	74515017	74515017	0.00726684	T	G	RP11-162A12.2	0	intronic	0.524	6	5	5	0.042	1.5e-06	0.010435	0.213138
Volume of left hippocampus	176	rs4804833	19	7970635	7968168	7978430	0.00733358	G	A	MAP2K7	0	intronic	7.909	4	1	5	-0.042	1.2e-06	0.00065444	0.93569
Volume of left hippocampus	177	rs56013747	19	13095195	12999458	13095195	0.00393967	C	A	DAND5	9627	intergenic	4.993	4	1	7	0.05	7.9e-06	-0.031237	0.00209701
Volume of left hippocampus	178	rs739846	19	19419071	19329924	19793545	5.12187e-05	A	G	SUGP1	0	intronic	0.419	NA	4	4	0.088	1.3e-08	0.0355	0.0176604
Volume of left hippocampus	179	rs429358	19	45411941	45387596	45428234	5.39834e-11	C	T	APOE	0	exonic	12.64	5	1	14	-0.093	2.5e-14	-0.04444	5.57956e-05
Volume of left hippocampus	180	rs10406431	19	46157019	46147527	46178661	2.0244e-05	G	A	RN7SL836P	1958	intergenic	10.64	3a	7	15	-0.052	1.4e-09	-0.0096601	0.224678
Volume of left hippocampus	181	rs7255995	19	47564968	47564643	47621316	0.00192345	G	T	ZC3H4	2475	intergenic	6.713	7	2	5	0.048	3.2e-07	0.012795	0.14643
Volume of left hippocampus	182	rs13041756	20	21466795	21451139	21511318	0.000563666	C	T	RP5-984P4.1	2086	intergenic	1.379	7	5	14	0.072	6.7e-08	0.015106	0.241418
Volume of left hippocampus	183	rs12625671	20	42994812	42993114	43042364	1.71317e-05	C	T	HNF4A	0	intronic	9.601	7	4	15	0.079	1.3e-09	-0.018858	0.143999
Volume of left hippocampus	184	rs1206760	20	45582472	45582472	45590298	0.00261663	A	G	EYA2	0	intronic	0.016	5	5	15	-0.043	3.3e-07	0.0013433	0.867301
Volume of left hippocampus	185	rs13042290	20	51246202	51048341	51263833	0.00627871	G	A	RP4-723E3.1	0	ncRNA_intronic	14.25	6	9	15	-0.048	1.4e-06	0.01424	0.128623
Volume of left hippocampus	186	rs6100252	20	57426449	57426449	57435532	0.00419145	T	G	GNAS	0	intronic	2.979	4	1	10	-0.055	5.9e-07	-0.0014437	0.884531
Volume of left hippocampus	187	rs6006393	22	30590026	30135928	30654000	1.94958e-07	C	T	RP3-438O4.4	0	ncRNA_intronic	1.025	4	5	5	0.088	1.9e-10	0.043393	0.000473805
Volume of left hippocampus	188	rs738408	22	44324730	44324730	44368122	4.0662e-05	T	C	PNPLA3	0	exonic	0.85	NA	3	4	0.055	2.5e-08	0.026984	0.00502574
Volume of left hippocampus	189	rs36138276	22	50422348	50353919	50457041	0.00129794	A	G	IL17REL	10593	intergenic	10.5	3a	1	13	-0.046	1.4e-07	0.00086696	0.913732
Volume of left amygdala	1	rs16826069	1	39797055	39550621	40092933	2.50606e-12	G	A	MACF1	0	exonic	7.303	3a	4	4	0.082	9.7e-17	-0.021576	0.0264302
Volume of left amygdala	2	rs56272614	1	50933200	50891117	51531838	0.00980969	T	C	FAF1:RP5-850O15.3	00:00:00	ncRNA_intronic	2.566	7	4	5	-0.066	2.5e-06	-0.01457	0.282176
Volume of left amygdala	3	rs76517366	1	72029085	72029085	72287808	0.00279778	T	C	NEGR1	0	intronic	17.77	5	5	15	0.1	4e-07	-0.007611	0.640605
Volume of left amygdala	4	rs2613508	1	72833582	72724409	72839774	0.00861757	T	C	RPL31P12	66069	intergenic	3.943	NA	5	15	0.052	1.5e-06	-0.00055839	0.954836
Volume of left amygdala	5	rs2492901	1	93496251	93487836	93512806	0.00622519	A	G	Y_RNA	3187	intergenic	5.627	NA	5	15	0.046	7.4e-06	-0.027699	0.00556032
Volume of left amygdala	6	rs1127215	1	117532790	117529458	117546611	0.000371413	T	C	PTGFRN	0	UTR3	2.461	5	2	5	-0.047	4e-08	0.0055125	0.491021
Volume of left amygdala	7	rs1493694	1	120526982	120437718	120554134	1.18117e-05	T	C	NOTCH2	0	intronic	0.993	6	3	5	0.082	7e-10	-0.0069762	0.5868
Volume of left amygdala	8	rs145904381	1	151017991	150314457	151279323	0.000395548	C	T	BNIPL	0	intronic	2.755	5	4	5	-0.23	3.8e-08	-0.011534	0.751571
Volume of left amygdala	9	rs36055936	1	177816796	177793990	177913519	0.00116088	T	G	SEC16B	76294	intergenic	3.263	7	7	15	0.054	2.7e-07	-0.017168	0.0787046
Volume of left amygdala	10	rs6593930	1	205161949	205039295	205261963	0.00525234	T	C	DSTYK	0	intronic	1.163	6	5	5	0.047	9.4e-07	-0.0058482	0.527971
Volume of left amygdala	11	rs340874	1	214159256	214009019	214287420	6.65151e-10	C	T	PROX1-AS1:PROX1	00:00:00	ncRNA_intronic	13.3	NA	1	13	0.065	8.2e-15	-0.00083751	0.916419
Volume of left amygdala	12	rs4846567	1	219750717	219622596	219798632	6.44164e-08	T	G	RP11-95P13.2	19673	intergenic	14.9	5	5	15	-0.065	2.2e-12	0.0090135	0.296777
Volume of left amygdala	13	rs348330	1	229672955	229672955	229672955	0.00402126	A	G	ABCB10	0	intronic	4.01	NA	4	4	-0.044	6.4e-07	-0.0041584	0.61314
Volume of left amygdala	14	rs291367	1	235690800	235559664	235706290	0.00153326	A	G	RP4-534P7.2	6816	intergenic	0.005	5	5	15	-0.05	2.6e-07	-0.0096422	0.236837
Volume of left amygdala	15	rs13386804	2	25692112	25635264	25710090	0.00317649	T	G	DTNB	0	intronic	1.058	7	5	15	0.045	7e-07	0.011763	0.171128
Volume of left amygdala	16	rs1260326	2	27730940	27548038	27752871	1.70278e-07	C	T	GCKR	0	exonic	13.22	5	5	15	0.059	6e-12	-0.0068079	0.400654
Volume of left amygdala	17	rs75330033	2	43697723	43419493	43907630	1.1681e-11	G	A	THADA	0	intronic	11.95	6	4	5	-0.12	1e-16	-0.0041984	0.749549
Volume of left amygdala	18	rs184418755	2	54421356	54421356	54421356	0.00748996	C	T	ACYP2	0	intronic	8.333	7	5	15	0.2	1.3e-06	0.0092677	0.83295
Volume of left amygdala	19	rs4140918	2	59652694	59626765	59664054	0.00447405	A	G	RP11-444A22.1:AC007131.2	00:00:00	ncRNA_intronic	6.809	NA	5	15	-0.041	1.1e-06	-0.011159	0.158643
Volume of left amygdala	20	rs243019	2	60585806	60546132	60586100	2.93108e-07	C	T	AC007381.2	544	downstream	12.31	NA	2	15	0.056	1.1e-11	-0.0063178	0.428578
Volume of left amygdala	21	rs2249105	2	65287896	65276049	65361059	2.08648e-06	G	A	CEP68	0	intronic	1.193	1f	5	5	-0.055	1.1e-10	0.0071504	0.382931
Volume of left amygdala	22	rs7569257	2	65656976	65619710	65707760	9.57071e-05	A	G	SPRED2	0	intronic	5.633	4	1	5	-0.049	7.8e-09	0.0042887	0.595909
Volume of left amygdala	23	rs11694350	2	79219390	79183413	79219390	0.00259276	A	G	REG3G	33421	intergenic	0.204	7	7	14	0.11	1e-06	0.047966	0.0331742
Volume of left amygdala	24	rs10460461	2	121349906	121305604	121353119	1.36353e-05	A	G	AC073257.1	34220	intergenic	0.329	4	5	14	-0.049	4.1e-09	-0.021157	0.00813954
Volume of left amygdala	25	rs289847	2	152025885	151999891	152073454	0.009522	A	C	AC018731.3	0	ncRNA_intronic	2.872	NA	14	15	-0.039	2.2e-06	-0.0067564	0.395385
Volume of left amygdala	26	rs3772071	2	161135544	161087411	161340775	1.75014e-05	T	C	RBMS1	0	intronic	1.646	4	4	5	0.056	1.6e-09	0.011519	0.183421
Volume of left amygdala	27	rs79953491	2	165555539	165501849	165822558	1.36464e-07	G	A	COBLL1	0	intronic	6.206	7	4	15	-0.085	9.7e-12	0.023163	0.0565979
Volume of left amygdala	28	rs4673711	2	213829682	213807273	213835977	0.00111255	T	C	AC079610.1	0	ncRNA_intronic	1.135	6	4	15	-0.048	1.2e-07	-0.0013367	0.875066
Volume of left amygdala	29	rs2943650	2	227105921	226813783	227228251	1.78925e-25	T	C	AC068138.1	55833	intergenic	1.675	7	5	15	0.099	5.8e-31	-0.015414	0.06223
Volume of left amygdala	30	rs11709077	3	12336507	12027240	12473045	5.97603e-13	A	G	PPARG	0	intronic	11.87	2b	1	15	-0.11	3.7e-18	0.003248	0.789042
Volume of left amygdala	31	rs150505252	3	14892401	14892401	14892401	0.00422105	G	A	FGD5	0	intronic	2.439	5	5	14	0.22	1.6e-06	0.094393	0.0453002
Volume of left amygdala	32	rs77173147	3	23212597	23187407	23644184	0.000133311	C	T	UBE2E2-AS1	23963	intergenic	2.651	5	5	15	-0.085	2.2e-08	0.027263	0.0741993
Volume of left amygdala	33	rs6766511	3	35659344	35659344	35671555	0.00949056	G	T	ARPP21	21092	intergenic	0.523	6	14	15	0.041	1.7e-06	-0.00039185	0.962206
Volume of left amygdala	34	rs71328912	3	47065255	46939136	47506230	0.00242985	T	C	SETD2	0	intronic	0.153	5	4	5	0.069	3.1e-07	0.0025101	0.831032
Volume of left amygdala	35	rs7640294	3	53130913	53103155	53139977	0.00449345	A	C	RP11-894J14.5:RFT1	00:00:00	intronic	0.179	7	4	5	0.042	7.4e-07	-0.0041215	0.604088
Volume of left amygdala	36	rs4504165	3	64701890	64698714	64730121	1.08165e-08	C	T	ADAMTS9-AS2	0	ncRNA_intronic	1.05	5	5	15	-0.067	2.1e-13	0.0038016	0.661942
Volume of left amygdala	37	rs6438234	3	114913508	114822794	114965249	0.000893548	G	A	ZBTB20	47389	intergenic	21.6	5	1	15	0.051	1.5e-07	-0.012832	0.176064
Volume of left amygdala	38	rs11708067	3	123065778	122936084	123137791	1.35908e-13	G	A	ADCY5	0	intronic	19.37	4	4	15	-0.09	1e-18	-0.0079521	0.386821
Volume of left amygdala	39	rs7642311	3	168223132	168212861	168269402	0.00385033	G	A	EGFEM1P	0	ncRNA_intronic	8.591	4	5	15	-0.062	5.7e-07	0.0038745	0.748032
Volume of left amygdala	40	rs9873618	3	170733076	170548978	170766618	2.90045e-12	A	G	SLC2A2	0	intronic	9.82	7	3	15	-0.077	5.8e-17	0.014683	0.0933469
Volume of left amygdala	41	rs34782298	3	185520996	184760053	185550500	3.58852e-26	A	G	IGF2BP2	0	intronic	0.079	6	4	15	0.11	5.5e-33	0.008257	0.335336
Volume of left amygdala	42	rs3887925	3	186665645	186661006	186685035	1.41331e-05	T	C	ST6GAL1	0	intronic	3.464	5	2	5	0.051	1.2e-09	0.010074	0.207754
Volume of left amygdala	43	rs4686471	3	187740899	187740295	187755222	3.06134e-06	C	T	RP11-132N15.1	19120	intergenic	0.264	5	5	15	0.054	1.6e-10	0.0059757	0.465093
Volume of left amygdala	44	rs1531583	4	744972	695912	790263	0.00195371	T	G	PCGF3	0	intronic	0.309	6	4	4	0.099	4.3e-07	0.031816	0.123814
Volume of left amygdala	45	rs56337234	4	1784403	1781686	1784403	9.62624e-05	T	C	FGFR3	10630	intergenic	1.442	4	2	15	-0.051	9.5e-09	0.0078034	0.323214
Volume of left amygdala	46	rs1046320	4	6304344	6263996	6329107	1.71293e-17	A	G	WFS1	0	UTR3	1.13	1f	4	4	0.085	7.9e-23	-0.010068	0.211072
Volume of left amygdala	47	rs2610986	4	18037231	17792869	18053698	0.000911744	T	C	LCORL	13731	intergenic	0.238	NA	14	15	0.049	1e-07	-0.0027262	0.748514
Volume of left amygdala	48	rs10938398	4	45186139	45071269	45186139	0.00019643	A	G	RP11-362I1.1	132469	intergenic	1.094	5	5	15	0.047	1.8e-08	-0.0041219	0.60689
Volume of left amygdala	49	rs4330370	4	77545018	77513071	77619296	0.0058285	T	G	SHROOM3	0	intronic	0.947	5	2	7	0.041	9.5e-07	-0.0020372	0.799913
Volume of left amygdala	50	rs6821438	4	95091911	94999873	95317785	8.4937e-05	G	A	RP11-363G15.2	0	ncRNA_intronic	1.739	5	5	15	-0.048	9.7e-09	0.010417	0.186556
Volume of left amygdala	51	rs3796461	4	96112425	96104799	96118696	0.00946059	C	T	UNC5C	0	intronic	0.684	NA	4	15	-0.044	1.8e-06	0.0023096	0.792483
Volume of left amygdala	52	rs223490	4	103679117	103605916	104140848	0.000796271	T	G	MANBA	0	intronic	1.988	4	1	5	-0.043	7.5e-07	-0.023606	0.00393913
Volume of left amygdala	53	rs17035289	4	106048291	106048291	106055150	0.00374296	C	T	RP11-556I14.1	7133	intergenic	5.501	5	5	15	0.054	5.5e-07	0.0034435	0.752853
Volume of left amygdala	54	rs13434765	4	153499458	153252061	153520475	1.1754e-06	G	A	RP11-555K12.1	25941	intergenic	5.344	4	2	15	-0.059	7e-11	-0.011129	0.200475
Volume of left amygdala	55	rs1996546	4	185714289	185672745	185730750	2.42202e-05	T	G	ACSL1	0	intronic	0.422	3a	3	7	-0.072	1.6e-09	0.0060228	0.595196
Volume of left amygdala	56	rs879253	5	14794868	14794868	14857224	0.00164512	T	C	ANKH	0	intronic	2.914	NA	4	15	-0.042	4.8e-07	-0.015482	0.0515347
Volume of left amygdala	57	rs12187196	5	44683819	44629545	44941630	0.000205002	C	A	RP11-503D12.1	14713	intergenic	2.464	7	14	15	0.048	2e-08	-0.0054669	0.498999
Volume of left amygdala	58	rs17261179	5	51791225	51749342	51794898	0.00609433	C	T	CTD-2141G3.1	84163	intergenic	9.07	6	5	15	-0.04	1.6e-06	-0.011095	0.163347
Volume of left amygdala	59	rs255761	5	53321956	53268762	53344452	6.31254e-06	T	G	ARL15	0	intronic	2.633	NA	5	15	0.064	4.5e-10	-0.011453	0.246127
Volume of left amygdala	60	rs465002	5	55808475	55794447	55868097	7.62128e-09	T	C	AC022431.2	0	intronic	13.68	NA	5	15	0.07	1.8e-13	-0.0079877	0.378321
Volume of left amygdala	61	rs2307111	5	75003678	74568235	75038431	1.13746e-05	C	T	POC5	0	exonic	15.77	5	4	5	-0.052	8.3e-10	0.0082649	0.306112
Volume of left amygdala	62	rs7732130	5	76435004	76424949	76454559	2.81233e-08	A	G	ZBED3-AS1	0	ncRNA_intronic	1.744	3a	2	15	-0.065	1.5e-12	-0.014998	0.0759801
Volume of left amygdala	63	rs3733893	5	78532658	78416416	78626464	1.67708e-05	T	C	JMY	0	exonic	17.37	2b	1	1	-0.052	1.6e-09	-0.011728	0.156928
Volume of left amygdala	64	rs436064	5	81069494	81069494	81069494	0.00790599	C	T	SSBP2	21877	intergenic	0.177	NA	2	15	-0.04	1.5e-06	-0.0035992	0.652965
Volume of left amygdala	65	rs115246607	5	102461890	101584734	102973337	3.39289e-11	C	T	PPIP5K2	0	intronic	8.472	5	5	5	0.16	5.3e-16	-0.021062	0.260489
Volume of left amygdala	66	rs11747528	5	133976554	133976554	134149075	0.00878912	T	C	SAR1B	0	intronic	0.31	6	5	15	-0.044	1.6e-06	0.0017832	0.835599
Volume of left amygdala	67	rs116329140	5	143786740	143786740	143786740	0.00820297	C	T	KCTD16	0	intronic	0.501	7	5	15	0.15	6.3e-06	0.068948	0.0141091
Volume of left amygdala	68	rs17057112	5	159213685	159193485	159254205	0.00314198	G	A	AC011343.1	0	ncRNA_intronic	0.271	5	5	15	0.079	4.8e-07	0.0095074	0.562652
Volume of left amygdala	69	rs9405331	6	7204736	6992891	7312590	1.0943e-05	A	G	RREB1	0	intronic	1.11	7	2	4	-0.052	5.6e-10	0.0013575	0.865851
Volume of left amygdala	70	rs7756992	6	20679709	20483407	21031435	1.91488e-26	G	A	CDKAL1	0	intronic	0.166	5	5	15	0.14	6.6e-57	-0.014095	0.114652
Volume of left amygdala	71	rs1929899	6	38892817	38888413	38968249	0.00301215	A	G	DNAH8:RP1-207H1.3	00:00:00	ncRNA_exonic	19.61	NA	5	15	-0.057	5e-07	-0.0088995	0.412316
Volume of left amygdala	72	rs6937438	6	43815364	43802563	43829941	8.74806e-06	A	G	RP11-344J7.2	4129	intergenic	17.29	5	5	15	-0.057	5.5e-10	0.0068998	0.42843
Volume of left amygdala	73	rs2784200	6	51481671	51412786	51496866	0.00444445	C	T	RP3-335N17.2:PKHD1	00:00:00	ncRNA_intronic	0.531	6	5	15	0.068	8.8e-07	-0.012488	0.321633
Volume of left amygdala	74	rs11759026	6	126792095	126622945	127080700	7.74793e-07	G	A	MIR588	13681	intergenic	7.446	7	5	15	0.061	4e-10	-0.029658	0.00172425
Volume of left amygdala	75	rs719727	6	127414838	127399045	127437399	0.00145285	G	A	RSPO3	24910	intergenic	9.495	NA	5	15	-0.051	1.6e-07	-0.00037613	0.96715
Volume of left amygdala	76	rs35164294	6	130265266	130265266	130265266	0.00792746	T	G	L3MBTL3	69577	intergenic	3.704	4	2	15	0.077	2.2e-06	0.021614	0.173185
Volume of left amygdala	77	rs1573090	6	137302159	137286900	137305466	5.71207e-07	G	T	RP11-55K22.5	1142	intergenic	0.151	NA	5	14	-0.056	2.6e-11	-0.0077792	0.336636
Volume of left amygdala	78	rs4709746	6	164133001	164092706	164133001	0.00311311	T	C	RP1-230L10.1	0	ncRNA_intronic	4.13	2b	2	15	-0.063	6.6e-07	0.015156	0.189968
Volume of left amygdala	79	rs7801928	7	13894939	13887349	13897920	0.00303702	T	C	AC005019.3	0	ncRNA_intronic	2.591	5	5	15	0.043	4.1e-07	-0.0017228	0.829314
Volume of left amygdala	80	rs6972516	7	15051789	14859137	15065467	1.39581e-08	T	G	AC006045.3	26089	intergenic	8.527	5	5	15	0.06	3.9e-13	0.0082339	0.300843
Volume of left amygdala	81	rs1708302	7	28198677	28138193	28260312	3.61619e-22	T	C	JAZF1	0	intronic	0.366	NA	4	5	-0.091	3.8e-28	0.00038155	0.961479
Volume of left amygdala	82	rs917195	7	30728452	30727920	30728557	0.0010481	T	C	CRHR2	0	intronic	16.19	2b	5	14	-0.054	1.5e-07	-0.0093763	0.32381
Volume of left amygdala	83	rs878521	7	44255643	44188220	44365863	8.32322e-08	A	G	CAMK2B	1105	intergenic	0.375	5	4	5	0.067	4.6e-12	0.015376	0.0920026
Volume of left amygdala	84	rs1562396	7	130457914	130422934	130468190	2.4607e-05	G	A	RP11-36B6.1	17052	intergenic	7.509	6	9	15	0.055	1.5e-09	-0.0026941	0.751744
Volume of left amygdala	85	rs3802125	7	156970563	156927132	157077842	1.77165e-05	C	A	UBE3C	0	intronic	4.855	NA	4	4	-0.053	3.2e-09	0.018551	0.0265889
Volume of left amygdala	86	rs7000276	8	10804843	8092025	11457248	2.27366e-05	A	G	XKR6	0	intronic	2.783	5	5	15	-0.05	4.5e-09	-0.018471	0.0232863
Volume of left amygdala	87	rs10096633	8	19830921	19819328	19934339	0.000801679	T	C	LPL	6151	intergenic	0.202	6	5	15	-0.069	8.3e-08	-0.0025249	0.83467
Volume of left amygdala	88	rs6990613	8	41515130	41430779	41571433	6.39981e-10	G	A	ANK1	0	intronic	5.79	4	2	14	0.065	9.9e-15	-0.0048873	0.542663
Volume of left amygdala	89	rs13257021	8	95965695	95832448	96128981	0.000712852	G	A	NDUFAF6	0	intronic	0.006	5	5	5	-0.045	7.2e-08	-0.0015025	0.849926
Volume of left amygdala	90	rs9650069	8	118204020	118182924	118236971	3.98705e-26	T	C	SLC30A8	15066	intergenic	0.463	5	8	15	-0.11	2.3e-32	0.007128	0.405098
Volume of left amygdala	91	rs17772814	8	128711742	128711742	128717697	6.02611e-05	A	G	CASC11	0	ncRNA_intronic	9.744	4	5	15	-0.097	6.3e-09	-0.01875	0.210756
Volume of left amygdala	92	rs7838717	8	145504343	145245647	145639726	1.43643e-05	C	T	BOP1	0	intronic	1.739	5	3	5	-0.055	2e-09	0.016563	0.047874
Volume of left amygdala	93	rs35338539	9	4298589	4283137	4298589	0.000199473	A	G	GLIS3	0	intronic	22.2	2b	1	1	0.05	1.6e-08	0.00086972	0.91791
Volume of left amygdala	94	rs7467618	9	19065295	19025385	19098967	0.00924591	C	T	HAUS6	0	intronic	7.576	7	4	4	0.041	1.8e-06	-0.0029681	0.713641
Volume of left amygdala	95	rs4977249	9	20278688	20228466	20278688	0.00410836	T	G	AL512635.1	16313	intergenic	3.376	7	9	15	0.045	4.3e-06	0.025526	0.00590337
Volume of left amygdala	96	rs7020996	9	22129579	21995882	22139220	1.95868e-26	T	C	CDKN2B-AS1	8482	intergenic	5.239	7	2	15	-0.16	3.8e-33	-0.018194	0.119157
Volume of left amygdala	97	rs1412234	9	28410683	28410683	28418511	0.000240642	C	T	LINGO2	0	intronic	6.015	4	7	15	0.049	3.3e-08	-0.0116	0.17208
Volume of left amygdala	98	rs12001437	9	34074476	34074476	34124860	0.000469616	C	T	RP11-537H15.3	9853	intergenic	3.181	4	1	15	0.047	5.1e-08	0.0050683	0.537873
Volume of left amygdala	99	rs725959	9	81349608	81333004	81376062	0.00167018	T	G	MTND2P8	7027	intergenic	0.383	NA	15	15	-0.044	2.8e-07	-0.0091527	0.255811
Volume of left amygdala	100	rs17791513	9	81905590	81881830	81956349	1.63148e-05	G	A	CHCHD2P9	100628	intergenic	7.142	7	5	15	-0.1	9.2e-10	-0.0045069	0.784459
Volume of left amygdala	101	rs2796441	9	84308948	84293453	84311800	5.24173e-06	A	G	RP11-154D17.1	0	ncRNA_intronic	19.86	NA	1	15	-0.053	5.1e-10	-0.013731	0.0847813
Volume of left amygdala	102	rs117254233	9	96472583	96472583	96582490	0.00484647	A	G	PHF2	30713	intergenic	2.976	5	7	15	-0.18	1e-06	0.026555	0.297413
Volume of left amygdala	103	rs55653563	9	97001682	96912177	97009024	0.00405122	C	A	snoU13	5818	intergenic	8.827	7	2	15	-0.047	5.7e-07	0.00086973	0.922816
Volume of left amygdala	104	rs10818789	9	125956461	125605840	126044010	0.00532676	G	A	STRBP	0	intronic	7.799	5	5	15	-0.052	1.7e-05	0.047841	2.72396e-05
Volume of left amygdala	105	rs505922	9	136149229	136137065	136184798	1.6509e-05	C	T	ABO	0	ncRNA_intronic	4.81	5	1	13	0.053	1.5e-09	0.011464	0.179709
Volume of left amygdala	106	rs28533815	9	139241828	139235415	139259249	5.29055e-09	C	T	GPSM1	0	intronic	0.787	5	2	5	0.082	1.1e-13	0.0068073	0.458406
Volume of left amygdala	107	rs11257655	10	12307894	12241815	12328010	3.92623e-14	T	C	RN7SL232P	3967	intergenic	8.818	4	2	15	0.088	6.3e-19	-0.017977	0.0640324
Volume of left amygdala	108	rs4750356	10	13480789	13479684	13552975	0.00366855	G	A	BEND7	0	UTR3	2.786	4	5	14	0.039	1.1e-05	-0.028563	0.000863376
Volume of left amygdala	109	rs3847343	10	71319071	71306424	71495726	6.48054e-06	A	G	NEUROG3	12382	intergenic	6.75	NA	5	14	0.055	3.1e-10	0.0016182	0.844551
Volume of left amygdala	110	rs703967	10	80953451	80940804	80989082	7.99391e-09	C	A	ZMIZ1	0	intronic	5.554	NA	4	5	-0.063	1.4e-13	-0.0024371	0.759242
Volume of left amygdala	111	rs1111875	10	94462882	93566126	94552173	3.71243e-26	T	C	Y_RNA	7373	intergenic	6.157	NA	5	14	-0.11	5.5e-36	0.00741	0.356115
Volume of left amygdala	112	rs1413615	10	99803197	99790944	99807046	0.00699729	T	C	CRTAC1	12611	intergenic	11.03	NA	5	14	-0.044	1.4e-06	-0.006194	0.484184
Volume of left amygdala	113	rs2778038	10	104515069	104491114	104583932	0.00851853	A	C	WBP1L	0	intronic	6.521	6	4	5	-0.05	2.3e-06	0.012516	0.203976
Volume of left amygdala	114	rs12265291	10	114810240	114596655	114942869	9.44044e-27	C	T	TCF7L2	0	intronic	3.021	5	2	5	0.16	3.7e-65	0.016468	0.038699
Volume of left amygdala	115	rs2292626	10	124186714	124091572	124198585	2.78209e-08	T	C	PLEKHA1	0	intronic	11.82	7	4	5	-0.059	1.2e-12	-0.012159	0.126247
Volume of left amygdala	116	rs112352107	11	1702639	1683461	1702639	0.00377414	A	G	FAM99B	1859	intergenic	0.816	7	5	14	0.091	6.6e-07	0.014037	0.422854
Volume of left amygdala	117	rs4929965	11	2197286	2193510	2198418	9.93974e-08	G	A	MIR4686	2917	intergenic	3.535	5	2	14	-0.063	3.1e-12	-0.0062065	0.445215
Volume of left amygdala	118	rs2237895	11	2857194	2690293	2892237	1.2601e-15	C	A	KCNQ1	0	intronic	0.273	5	5	15	0.083	6.1e-21	0.0068653	0.390742
Volume of left amygdala	119	rs5219	11	17409572	17065289	17422619	1.22655e-10	C	T	KCNJ11	0	exonic	13.58	5	3	5	-0.067	2.2e-15	-0.0092638	0.261776
Volume of left amygdala	120	rs145678014	11	32927778	32595598	32956492	8.19012e-06	T	G	QSER1	0	intronic	5.155	7	4	5	-0.13	7.8e-09	-0.069725	0.000281579
Volume of left amygdala	121	rs1061810	11	43877934	43634973	43878534	8.81737e-07	A	C	HSD17B12:RP11-613D13.5	00:00:00	ncRNA_intronic	5.244	6	4	5	0.06	3.9e-11	-0.0066972	0.441316
Volume of left amygdala	122	rs1783541	11	65294799	65220206	65326154	0.000316257	T	C	SCYL1	0	intronic	2.629	6	3	4	0.058	3.7e-08	-0.0090552	0.342886
Volume of left amygdala	123	rs11820019	11	69448758	69448758	69463679	0.00540244	C	T	CCND1	7096	intergenic	0.489	5	5	14	-0.14	9.8e-07	-0.015977	0.517059
Volume of left amygdala	124	rs74333814	11	72457487	72401101	72851463	7.94084e-12	T	C	ARAP1	0	intronic	1.839	5	2	5	-0.095	9.7e-17	0.01076	0.32716
Volume of left amygdala	125	rs11020124	11	92690661	92668826	92727874	4.99686e-17	C	T	RP11-676F20.1	8301	intergenic	0.439	6	5	15	0.086	1.2e-20	-0.031659	0.000284315
Volume of left amygdala	126	rs1900385	11	93014343	93013387	93061159	0.00496622	G	T	RP11-755E23.3	40008	intergenic	5.003	NA	5	15	0.041	8.4e-07	0.0040529	0.611421
Volume of left amygdala	127	rs12798900	11	113298996	113285916	113315355	0.00537769	T	G	DRD2	0	intronic	2.482	5	5	15	-0.042	9e-07	0.0032934	0.682574
Volume of left amygdala	128	rs549798	11	121940411	121900440	121964569	0.00213124	G	A	RP11-166D19.1	0	ncRNA_intronic	7.971	NA	1	15	0.043	2.5e-07	8.8635e-07	0.999911
Volume of left amygdala	129	rs11221333	11	128383687	128383077	128398938	0.00174625	T	C	ETS1	0	intronic	1.428	7	1	5	0.049	1.1e-06	0.024208	0.0103992
Volume of left amygdala	130	rs76895963	12	4384844	4288001	4406836	4.69506e-27	G	T	CCND2-AS1:CCND2	00:00:00	ncRNA_intronic	14	4	1	1	-0.47	9.1e-34	-0.076006	0.0147197
Volume of left amygdala	131	rs10842994	12	27965150	27810034	27967279	3.51068e-11	T	C	RN7SKP15	5826	intergenic	4.53	5	5	15	-0.084	3.8e-15	0.026947	0.00715649
Volume of left amygdala	132	rs2446770	12	66210621	66164800	66389968	8.05992e-09	C	T	RPSAP52	0	ncRNA_intronic	4.723	7	4	15	0.1	2.2e-13	-0.014636	0.274606
Volume of left amygdala	133	rs1798089	12	71538310	71397788	71663102	5.82466e-07	C	T	TSPAN8	0	intronic	2.256	NA	4	15	-0.057	2.4e-11	0.0061315	0.452179
Volume of left amygdala	134	rs117624674	12	77623629	77623629	77772235	0.00976203	T	C	RP1-81P11.1	1155	intergenic	0.683	4	1	15	0.19	2e-06	-0.018522	0.623318
Volume of left amygdala	135	rs3764002	12	108618630	108609634	108629780	0.00155925	T	C	WSCD2	0	exonic	28.1	7	4	15	-0.048	4.2e-07	0.016623	0.0624597
Volume of left amygdala	136	rs56158042	12	121455589	121068353	121604314	9.23228e-13	A	G	C12orf43	1283	intergenic	2.967	5	5	15	-0.076	3.8e-17	0.019694	0.020917
Volume of left amygdala	137	rs12820906	12	123493123	123447928	123891865	0.00162464	G	A	PITPNM2	0	intronic	1.937	5	4	4	-0.05	2.3e-07	-0.0070795	0.439916
Volume of left amygdala	138	rs35318451	12	133068484	133066392	133151607	0.00199855	A	G	FBRSL1	0	intronic	7.476	2b	1	2	0.048	2.4e-07	0.0012916	0.878521
Volume of left amygdala	139	rs34584161	13	26776999	26776255	26818902	0.00145557	G	A	RNF6	0	intergenic	4.899	5	4	5	-0.051	1.9e-07	0.0056878	0.540555
Volume of left amygdala	140	rs576674	13	33554302	33554302	33562505	0.000339256	A	G	TOMM22P3	25762	intergenic	6.746	5	5	15	-0.061	4.5e-08	0.01276	0.229588
Volume of left amygdala	141	rs7982880	13	66764032	66763025	66775613	0.00988069	A	C	MIR4704	28349	intergenic	0.784	6	9	15	-0.042	2.4e-06	0.0082032	0.34073
Volume of left amygdala	142	rs1327315	13	80708732	80620642	80767182	9.05734e-11	T	C	SPRY2	201378	intergenic	12.32	3a	2	15	-0.073	5.5e-15	-0.020385	0.0203049
Volume of left amygdala	143	rs7148185	14	24520604	24512726	24527672	0.00388787	T	C	RP11-468E2.9	23	upstream	10.72	4	1	2	0.042	6.2e-07	0.0043667	0.588383
Volume of left amygdala	144	rs7145828	14	33303298	33293122	33309293	0.00699876	G	A	AKAP6	2730	intergenic	5.571	7	5	15	0.039	2.3e-06	-0.013227	0.0942975
Volume of left amygdala	145	rs56992115	14	74909411	74884806	74969167	0.00644357	A	G	SYNDIG1L	16605	intergenic	1.87	5	5	15	-0.04	1.8e-06	0.011669	0.143255
Volume of left amygdala	146	rs72690737	14	79930644	79833494	79945162	0.000143777	C	T	NRXN3	0	intronic	0.982	7	5	15	0.058	1.2e-08	-0.0038756	0.685062
Volume of left amygdala	147	rs7153849	14	91964683	91871672	92057960	0.00157705	G	A	SMEK1	0	intronic	2.952	6	4	5	0.04	1.5e-06	0.022374	0.00490004
Volume of left amygdala	148	rs73347525	14	101255172	101255172	101255172	0.0040708	G	A	MEG3	0	ncRNA_intronic	5.467	4	5	15	-0.055	9.1e-07	0.013515	0.197242
Volume of left amygdala	149	rs692390	15	41486990	41486990	41486990	0.0079342	A	G	EXD1	0	intronic	1.203	6	5	15	-0.054	1.9e-06	-0.010819	0.284793
Volume of left amygdala	150	rs11070332	15	41809205	41801081	41833343	0.000708464	A	G	RPAP1	168	downstream	0.526	7	4	5	0.046	1.1e-07	0.010683	0.198706
Volume of left amygdala	151	rs117041619	15	47102329	47032642	47265460	0.00813586	C	T	RP11-627D16.1	5286	intergenic	4.166	7	9	15	0.089	1.7e-06	0.012833	0.480131
Volume of left amygdala	152	rs117530276	15	57623333	57212756	57643090	0.00346891	T	C	RP11-358M11.4	4687	intergenic	10.87	4	5	15	0.11	6.7e-07	0.024338	0.281151
Volume of left amygdala	153	rs56215579	15	60716761	60702243	60807065	0.00127766	G	A	NARG2	0	intronic	2.531	4	4	5	-0.074	2.7e-07	0.021291	0.108158
Volume of left amygdala	154	rs1881415	15	62388530	62383155	62415736	2.59824e-06	C	T	NPM1P47	13025	intergenic	0.842	7	5	15	-0.053	1.9e-10	0.011589	0.148587
Volume of left amygdala	155	rs7171858	15	63885699	63800065	64131474	0.00323973	T	C	USP3:USP3-AS1	00:00:00	ncRNA_intronic	1.079	6	4	4	-0.039	3.9e-06	-0.022781	0.00426481
Volume of left amygdala	156	rs34591043	15	77713586	77313571	77910620	1.93611e-13	G	A	HMG20A	0	intronic	12.34	4	1	1	0.08	1.4e-18	-0.0067962	0.434921
Volume of left amygdala	157	rs12440156	15	90420673	90362275	90450819	7.32076e-08	A	G	AP3S2:C15orf38-AP3S2	00:00:00	intronic	3.483	6	2	5	-0.065	1.7e-12	-0.0021141	0.812825
Volume of left amygdala	158	rs2301826	15	91525197	91502383	91561182	7.20723e-07	T	C	PRC1:PRC1-AS1	00:00:00	exonic	1.226	1a	2	4	0.067	3.7e-11	0.011356	0.255505
Volume of left amygdala	159	rs6600191	16	295795	294243	315436	0.000705791	C	T	ITFG3	0	intronic	1.7	5	4	5	-0.061	7.8e-08	0.004833	0.638014
Volume of left amygdala	160	rs62037465	16	14585833	14584770	14592434	0.00614775	T	C	PARN	0	intronic	4.1	4	5	5	0.084	1.4e-06	-0.017304	0.268188
Volume of left amygdala	161	rs12325539	16	30033633	29958216	30118345	0.000249703	C	T	DOC2A	0	intergenic	0.951	7	5	14	0.043	4.9e-07	-0.027198	0.000719615
Volume of left amygdala	162	rs17817288	16	53807764	53596366	53877592	1.01408e-26	G	A	FTO	0	intronic	11.85	5	2	7	0.1	1e-33	-0.016111	0.0428845
Volume of left amygdala	163	rs8056814	16	75252327	75232528	75469551	3.82709e-09	A	G	CTRB1	570	upstream	1.271	4	1	15	-0.12	7.7e-14	-0.010826	0.452668
Volume of left amygdala	164	rs2925979	16	81534790	81516383	81598387	5.5383e-08	C	T	CMIP	0	intronic	5.802	NA	1	5	-0.065	1.4e-12	0.0045227	0.600648
Volume of left amygdala	165	rs8071043	17	3988451	3881293	4166022	1.33816e-06	C	T	ZZEF1	0	intronic	0.238	7	4	4	0.058	6.7e-11	-0.007595	0.36589
Volume of left amygdala	166	rs4925109	17	17661802	17448589	18206386	2.33316e-05	G	A	RAI1	0	intronic	6.277	5	2	5	-0.054	1.3e-09	-0.0003807	0.964893
Volume of left amygdala	167	rs9891943	17	29730350	29413019	29735752	0.00454889	C	T	RAB11FIP4	0	intronic	10.03	6	5	14	0.047	3.1e-06	0.02342	0.013406
Volume of left amygdala	168	rs11651755	17	36099840	36060515	36108231	2.83481e-11	T	C	HNF1B	0	intronic	0.619	5	5	13	-0.067	1e-15	-0.016029	0.0445554
Volume of left amygdala	169	rs72628307	17	40799560	40566240	40960253	0.000407865	C	T	ATP5LP7	291	upstream	3.41	6	5	15	0.093	5.6e-08	0.019193	0.224016
Volume of left amygdala	170	rs9904865	17	44908263	44908263	44908263	0.00597002	T	C	WNT3	0	intergenic	10.19	5	5	14	-0.042	2.5e-06	0.01675	0.0439947
Volume of left amygdala	171	rs6504584	17	46941419	46835629	47145848	4.42192e-05	T	G	CALCOCO2	0	UTR3	0.093	6	4	4	-0.052	2.8e-09	0.0012326	0.882035
Volume of left amygdala	172	rs6504550	17	65894542	65634625	66097429	5.18433e-05	G	A	BPTF	0	intronic	0.933	7	4	4	0.055	3.8e-09	0.0046175	0.610619
Volume of left amygdala	173	rs62084913	17	72773047	72754924	72788369	0.000434671	T	C	TMEM104	0	intronic	4.3	4	1	2	-0.046	1.3e-07	-0.017688	0.026996
Volume of left amygdala	174	rs72926932	18	53050646	52848102	53428347	1.23794e-05	C	A	TCF4	0	intronic	4.843	7	4	15	0.087	3.1e-09	-0.036782	0.0114789
Volume of left amygdala	175	rs8097210	18	57857135	57732418	57913434	0.000465547	G	T	RP11-795H16.2	6652	intergenic	2.456	5	5	15	0.05	1.1e-07	-0.01773	0.0487641
Volume of left amygdala	176	rs12454712	18	60845884	60845884	60845884	0.000250229	C	T	BCL2	0	intronic	16.2	2b	1	7	-0.05	2.3e-08	0.0033211	0.68259
Volume of left amygdala	177	rs9947946	18	74515017	74515017	74515017	0.00502573	T	G	RP11-162A12.2	0	intronic	0.524	6	5	5	0.042	1.5e-06	0.013952	0.0960064
Volume of left amygdala	178	rs4804833	19	7970635	7968168	7978430	0.00580075	G	A	MAP2K7	0	intronic	7.909	4	1	5	-0.042	1.2e-06	0.0075818	0.349889
Volume of left amygdala	179	rs58542926	19	19379549	19329924	19746151	7.6969e-05	T	C	AC138430.4:TM6SF2	00:00:00	exonic	23.8	5	4	14	0.09	9.5e-09	0.022182	0.138723
Volume of left amygdala	180	rs429358	19	45411941	45387596	45428234	2.46601e-10	C	T	APOE	0	exonic	12.64	5	1	14	-0.093	2.5e-14	-0.028389	0.0100462
Volume of left amygdala	181	rs10406431	19	46157019	46147527	46178661	2.19017e-05	G	A	RN7SL836P	1958	intergenic	10.64	3a	7	15	-0.052	1.4e-09	-0.0039348	0.620912
Volume of left amygdala	182	rs7255995	19	47564968	47564643	47621316	0.00226189	G	T	ZC3H4	2475	intergenic	6.713	7	2	5	0.048	3.2e-07	-0.0050963	0.562989
Volume of left amygdala	183	rs13041756	20	21466795	21451139	21511318	0.000547487	C	T	RP5-984P4.1	2086	intergenic	1.379	7	5	14	0.072	6.7e-08	0.011178	0.386038
Volume of left amygdala	184	rs12625671	20	42994812	42993114	43042364	1.95472e-05	C	T	HNF4A	0	intronic	9.601	7	4	15	0.079	1.3e-09	-0.008098	0.530383
Volume of left amygdala	185	rs1206760	20	45582472	45582472	45590298	0.00215189	A	G	EYA2	0	intronic	0.016	5	5	15	-0.043	3.3e-07	-0.0065206	0.417311
Volume of left amygdala	186	rs138014006	20	50914400	50912495	51263833	0.00520831	G	A	RP4-723E3.1	0	ncRNA_intronic	2.6	7	5	15	-0.051	2.2e-06	-0.020855	0.0398382
Volume of left amygdala	187	rs6100252	20	57426449	57426449	57435532	0.00355072	T	G	GNAS	0	intronic	2.979	4	1	10	-0.055	5.9e-07	0.0071405	0.472574
Volume of left amygdala	188	rs6006393	22	30590026	30135928	30637884	1.97245e-06	C	T	RP3-438O4.4	0	ncRNA_intronic	1.025	4	5	5	0.088	1.9e-10	0.023474	0.0586813
Volume of left amygdala	189	rs738408	22	44324730	44324730	44345771	0.000167719	T	C	PNPLA3	0	exonic	0.85	NA	3	4	0.055	2.5e-08	0.015323	0.111176
Volume of left amygdala	190	rs36138276	22	50422348	50353919	50457041	0.000718744	A	G	IL17REL	10593	intergenic	10.5	3a	1	13	-0.046	1.4e-07	-0.013138	0.100649
Volume of left accumbens	1	rs16826069	1	39797055	39550621	40092933	1.2609e-11	G	A	MACF1	0	exonic	7.303	3a	4	4	0.082	9.7e-17	0.0078086	0.421774
Volume of left accumbens	2	rs76517366	1	72029085	72029085	72287808	0.00296127	T	C	NEGR1	0	intronic	17.77	5	5	15	0.1	4e-07	0.009006	0.580657
Volume of left accumbens	3	rs2613508	1	72833582	72724409	72839774	0.00826932	T	C	RPL31P12	66069	intergenic	3.943	NA	5	15	0.052	1.5e-06	-0.0058293	0.554358
Volume of left accumbens	4	rs55970404	1	110019889	109872117	110049457	0.00635244	G	A	SYPL2	0	intronic	2.037	6	4	14	0.07	2.1e-05	-0.051604	0.00237684
Volume of left accumbens	5	rs1127215	1	117532790	117529458	117546611	0.000473245	T	C	PTGFRN	0	UTR3	2.461	5	2	5	-0.047	4e-08	-0.00074017	0.926324
Volume of left accumbens	6	rs1493694	1	120526982	120436751	120554134	6.01839e-06	T	C	NOTCH2	0	intronic	0.993	6	3	5	0.082	7e-10	0.027411	0.0327265
Volume of left accumbens	7	rs145904381	1	151017991	150314457	151279323	0.000313071	C	T	BNIPL	0	intronic	2.755	5	4	5	-0.23	3.8e-08	0.050025	0.169731
Volume of left accumbens	8	rs36055936	1	177816796	177793990	177894591	0.00228985	T	G	SEC16B	76294	intergenic	3.263	7	7	15	0.054	2.7e-07	-0.0024149	0.804654
Volume of left accumbens	9	rs6593930	1	205161949	205039295	205263304	0.00182231	T	C	DSTYK	0	intronic	1.163	6	5	5	0.047	9.4e-07	-0.021481	0.0204409
Volume of left accumbens	10	rs340874	1	214159256	214009019	214287420	7.81918e-10	C	T	PROX1-AS1:PROX1	00:00:00	ncRNA_intronic	13.3	NA	1	13	0.065	8.2e-15	0.00056951	0.943109
Volume of left accumbens	11	rs2785988	1	219744138	219622596	219798632	7.24976e-08	A	C	RP11-95P13.2	13094	intergenic	1.871	7	5	15	-0.065	2.3e-12	0.013567	0.116531
Volume of left accumbens	12	rs348330	1	229672955	229672955	229672955	0.00442583	A	G	ABCB10	0	intronic	4.01	NA	4	4	-0.044	6.4e-07	-0.0034724	0.672899
Volume of left accumbens	13	rs291367	1	235690800	235559664	235706063	0.000770043	A	G	RP4-534P7.2	6816	intergenic	0.005	5	5	15	-0.05	2.6e-07	0.01765	0.0303529
Volume of left accumbens	14	rs504855	2	25700434	25635264	25710090	0.00296468	A	G	DTNB	0	intronic	3.183	NA	4	5	-0.045	7.8e-07	-0.015027	0.0818842
Volume of left accumbens	15	rs1260326	2	27730940	27556721	27752871	2.58412e-07	C	T	GCKR	0	exonic	13.22	5	5	15	0.059	6e-12	-0.0013335	0.869239
Volume of left accumbens	16	rs387780	2	32502495	32499150	32849207	0.0033004	C	T	YIPF4	483	upstream	9.695	4	1	2	-0.038	1.9e-05	0.03239	0.000128529
Volume of left accumbens	17	rs17334919	2	43707385	43419493	43907630	1.50536e-11	T	C	THADA	0	intronic	0.021	1f	4	5	-0.12	9.8e-17	0.0032752	0.80367
Volume of left accumbens	18	rs184418755	2	54421356	54421356	54421356	0.00484283	C	T	ACYP2	0	intronic	8.333	7	5	15	0.2	1.3e-06	-0.071739	0.102532
Volume of left accumbens	19	rs4140918	2	59652694	59626765	59664054	0.00656277	A	G	RP11-444A22.1:AC007131.2	00:00:00	ncRNA_intronic	6.809	NA	5	15	-0.041	1.1e-06	-0.0043326	0.584171
Volume of left accumbens	20	rs243019	2	60585806	60546132	60586100	2.81133e-07	C	T	AC007381.2	544	downstream	12.31	NA	2	15	0.056	1.1e-11	0.012524	0.116565
Volume of left accumbens	21	rs2249105	2	65287896	65276049	65713102	3.0577e-06	G	A	CEP68	0	intronic	1.193	1f	5	5	-0.055	1.1e-10	-0.0030654	0.70837
Volume of left accumbens	22	rs17749826	2	79213468	79183516	79219390	0.00465093	A	G	REG3G	39343	intergenic	0.007	7	5	15	0.11	8.3e-07	-0.021325	0.313914
Volume of left accumbens	23	rs10460461	2	121349906	121305604	121353119	3.8421e-05	A	G	AC073257.1	34220	intergenic	0.329	4	5	14	-0.049	4.1e-09	-0.014008	0.0797627
Volume of left accumbens	24	rs289868	2	152063932	151999891	152110098	0.00370363	T	C	FABP5P10	20822	intergenic	2.539	1f	7	15	0.041	3.3e-06	-0.021166	0.011844
Volume of left accumbens	25	rs6743795	2	161122134	161087411	161340775	1.93095e-05	G	A	ITGB6	0	intergenic	3.975	4	5	15	0.057	1.6e-09	0.014221	0.103949
Volume of left accumbens	26	rs78970517	2	165554302	165501849	165822558	3.19996e-07	T	C	COBLL1	0	intronic	2.593	4	4	15	-0.085	9.7e-12	0.013447	0.268739
Volume of left accumbens	27	rs4673711	2	213829682	213807273	213835977	0.00119825	T	C	AC079610.1	0	ncRNA_intronic	1.135	6	4	15	-0.048	1.2e-07	-0.00085416	0.919971
Volume of left accumbens	28	rs2943650	2	227105921	226813783	227228251	8.35978e-25	T	C	AC068138.1	55833	intergenic	1.675	7	5	15	0.099	5.8e-31	-0.0031787	0.700584
Volume of left accumbens	29	rs11709077	3	12336507	12027240	12473045	5.05945e-13	A	G	PPARG	0	intronic	11.87	2b	1	15	-0.11	3.7e-18	0.015015	0.216132
Volume of left accumbens	30	rs150505252	3	14892401	14892401	14892401	0.00821678	G	A	FGD5	0	intronic	2.439	5	5	14	0.22	1.6e-06	0.038993	0.408291
Volume of left accumbens	31	rs77173147	3	23212597	23187407	23644184	0.000221347	C	T	UBE2E2-AS1	23963	intergenic	2.651	5	5	15	-0.085	2.2e-08	0.017777	0.244366
Volume of left accumbens	32	rs6766511	3	35659344	35659344	35696096	0.00942314	G	T	ARPP21	21092	intergenic	0.523	6	14	15	0.041	1.7e-06	0.0033157	0.688446
Volume of left accumbens	33	rs71328912	3	47065255	46939136	47506230	0.00258114	T	C	SETD2	0	intronic	0.153	5	4	5	0.069	3.1e-07	0.0024787	0.833121
Volume of left accumbens	34	rs7640294	3	53130913	53103155	53139977	0.0032196	A	C	RP11-894J14.5:RFT1	00:00:00	intronic	0.179	7	4	5	0.042	7.4e-07	-0.012462	0.116915
Volume of left accumbens	35	rs4504165	3	64701890	64698714	64730121	1.34314e-08	C	T	ADAMTS9-AS2	0	ncRNA_intronic	1.05	5	5	15	-0.067	2.1e-13	-0.0048839	0.574315
Volume of left accumbens	36	rs6438234	3	114913508	114822794	114959485	0.00143642	G	A	ZBTB20	47389	intergenic	21.6	5	1	15	0.051	1.5e-07	0.001339	0.887736
Volume of left accumbens	37	rs11708067	3	123065778	122936084	123137791	2.1414e-13	G	A	ADCY5	0	intronic	19.37	4	4	15	-0.09	1e-18	0.0052286	0.569351
Volume of left accumbens	38	rs7642311	3	168223132	168212861	168269402	0.00427727	G	A	EGFEM1P	0	ncRNA_intronic	8.591	4	5	15	-0.062	5.7e-07	-0.0010074	0.933433
Volume of left accumbens	39	rs9873618	3	170733076	170548978	170766618	4.0611e-12	A	G	SLC2A2	0	intronic	9.82	7	3	15	-0.077	5.8e-17	-0.015331	0.0797627
Volume of left accumbens	40	rs11929397	3	185510190	184760053	185550500	5.38199e-26	C	T	IGF2BP2	0	intronic	0.62	7	4	5	0.11	5.5e-33	0.0049888	0.560519
Volume of left accumbens	41	rs3887925	3	186665645	186661006	186680644	2.04305e-05	T	C	ST6GAL1	0	intronic	3.464	5	2	5	0.051	1.2e-09	0.0082887	0.299944
Volume of left accumbens	42	rs4686471	3	187740899	187740295	187755222	4.08102e-06	C	T	RP11-132N15.1	19120	intergenic	0.264	5	5	15	0.054	1.6e-10	-0.0051176	0.531582
Volume of left accumbens	43	rs1531583	4	744972	695912	744972	0.00326517	T	G	PCGF3	0	intronic	0.309	6	4	4	0.099	4.3e-07	0.007322	0.723219
Volume of left accumbens	44	rs56337234	4	1784403	1781686	1784403	6.67897e-05	T	C	FGFR3	10630	intergenic	1.442	4	2	15	-0.051	9.5e-09	0.015089	0.0561048
Volume of left accumbens	45	rs1046320	4	6304344	6263996	6329107	4.17247e-17	A	G	WFS1	0	UTR3	1.13	1f	4	4	0.085	7.9e-23	-0.00098305	0.902809
Volume of left accumbens	46	rs2610986	4	18037231	17792869	18053698	0.000592428	T	C	LCORL	13731	intergenic	0.238	NA	14	15	0.049	1e-07	0.013803	0.104532
Volume of left accumbens	47	rs10938398	4	45186139	45071269	45186139	0.000200395	A	G	RP11-362I1.1	132469	intergenic	1.094	5	5	15	0.047	1.8e-08	-0.0078578	0.326671
Volume of left accumbens	48	rs4330370	4	77545018	77500825	77619296	0.00154963	T	G	SHROOM3	0	intronic	0.947	5	2	7	0.041	9.5e-07	0.019541	0.0150418
Volume of left accumbens	49	rs6821438	4	95091911	94999873	95317785	9.61598e-05	G	A	RP11-363G15.2	0	ncRNA_intronic	1.739	5	5	15	-0.048	9.7e-09	0.011551	0.143028
Volume of left accumbens	50	rs3796461	4	96112425	96104799	96118696	0.00852651	C	T	UNC5C	0	intronic	0.684	NA	4	15	-0.044	1.8e-06	-0.0087095	0.321166
Volume of left accumbens	51	rs7674212	4	103988899	103603949	104140848	0.00440478	T	G	SLC9B2	0	intronic	2.641	6	4	5	-0.042	6.2e-07	0.0025577	0.750896
Volume of left accumbens	52	rs17035289	4	106048291	106048291	106055150	0.00409976	C	T	RP11-556I14.1	7133	intergenic	5.501	5	5	15	0.054	5.5e-07	0.0018337	0.866836
Volume of left accumbens	53	rs11727676	4	145659064	145621328	145659064	0.00753722	C	T	HHIP	0	exonic	12.31	6	4	15	0.06	3.4e-05	0.042527	0.00159919
Volume of left accumbens	54	rs13434765	4	153499458	153252061	153520475	1.12316e-07	G	A	RP11-555K12.1	25941	intergenic	5.344	4	2	15	-0.059	7e-11	-0.02836	0.00110408
Volume of left accumbens	55	rs113274170	4	157739072	157647291	157749211	0.00153195	A	G	PDGFC	0	intronic	0.493	7	5	15	-0.05	7.7e-06	-0.040422	0.000133383
Volume of left accumbens	56	rs1996546	4	185714289	185672745	185730750	2.85466e-05	T	G	ACSL1	0	intronic	0.422	3a	3	7	-0.072	1.6e-09	-0.0075151	0.507341
Volume of left accumbens	57	rs879253	5	14794868	14598311	14857224	0.0032841	T	C	ANKH	0	intronic	2.914	NA	4	15	-0.042	4.8e-07	-0.0057948	0.466165
Volume of left accumbens	58	rs12187196	5	44683819	44629545	44941630	0.000250167	C	A	RP11-503D12.1	14713	intergenic	2.464	7	14	15	0.048	2e-08	-0.0036005	0.656145
Volume of left accumbens	59	rs17261179	5	51791225	51749342	51794898	0.00947122	C	T	CTD-2141G3.1	84163	intergenic	9.07	6	5	15	-0.04	1.6e-06	-0.00051393	0.948519
Volume of left accumbens	60	rs255761	5	53321956	53268762	53344452	8.12923e-06	T	G	ARL15	0	intronic	2.633	NA	5	15	0.064	4.5e-10	-0.01267	0.19948
Volume of left accumbens	61	rs465002	5	55808475	55794632	55868097	1.22038e-08	T	C	AC022431.2	0	intronic	13.68	NA	5	15	0.07	1.8e-13	0.0032138	0.722986
Volume of left accumbens	62	rs2307111	5	75003678	74568235	75038431	1.60103e-05	C	T	POC5	0	exonic	15.77	5	4	5	-0.052	8.3e-10	-0.0063983	0.428203
Volume of left accumbens	63	rs7732130	5	76435004	76424949	76435346	7.62954e-08	A	G	ZBED3-AS1	0	ncRNA_intronic	1.744	3a	2	15	-0.065	1.5e-12	0.0036041	0.669823
Volume of left accumbens	64	rs3733893	5	78532658	78416416	78620841	3.05337e-05	T	C	JMY	0	exonic	17.37	2b	1	1	-0.052	1.6e-09	-0.0016952	0.837882
Volume of left accumbens	65	rs436064	5	81069494	81069494	81075041	0.00842902	C	T	SSBP2	21877	intergenic	0.177	NA	2	15	-0.04	1.5e-06	-0.0039778	0.619213
Volume of left accumbens	66	rs115246607	5	102461890	101584734	102973337	1.46836e-11	C	T	PPIP5K2	0	intronic	8.472	5	5	5	0.16	5.3e-16	0.042853	0.0220496
Volume of left accumbens	67	rs329122	5	133864599	133861663	134149075	0.00300513	A	G	JADE2	0	intronic	7.338	5	1	7	0.036	1.7e-05	0.029295	0.000260196
Volume of left accumbens	68	rs17057112	5	159213685	159193485	159254205	0.00339126	G	A	AC011343.1	0	ncRNA_intronic	0.271	5	5	15	0.079	4.8e-07	0.0099017	0.546575
Volume of left accumbens	69	rs9405331	6	7204736	6992891	7312590	7.30337e-06	A	G	RREB1	0	intronic	1.11	7	2	4	-0.052	5.6e-10	0.014073	0.079873
Volume of left accumbens	70	rs7748382	6	20665549	20485864	21027761	3.41751e-26	A	G	CDKAL1	0	intronic	2.449	6	5	15	0.13	5.9e-46	0.0099403	0.24193
Volume of left accumbens	71	rs1929899	6	38892817	38892817	38968249	0.00379988	A	G	DNAH8:RP1-207H1.3	00:00:00	ncRNA_exonic	19.61	NA	5	15	-0.057	5e-07	0.0020068	0.853332
Volume of left accumbens	72	rs10456526	6	43814625	43798902	43829941	3.4623e-06	A	G	RP11-344J7.2	4868	intergenic	0.014	2b	5	15	0.056	6.8e-10	-0.021905	0.0119426
Volume of left accumbens	73	rs2784200	6	51481671	51412786	51496866	0.00576551	C	T	RP3-335N17.2:PKHD1	00:00:00	ncRNA_intronic	0.531	6	5	15	0.068	8.8e-07	0.0040485	0.74798
Volume of left accumbens	74	rs11759026	6	126792095	126623947	127080700	4.22178e-06	G	A	MIR588	13681	intergenic	7.446	7	5	15	0.061	4e-10	-0.01919	0.0425794
Volume of left accumbens	75	rs719727	6	127414838	127399045	127437399	0.00145924	G	A	RSPO3	24910	intergenic	9.495	NA	5	15	-0.051	1.6e-07	0.003124	0.732318
Volume of left accumbens	76	rs1573090	6	137302159	137286900	137305466	8.88237e-07	G	T	RP11-55K22.5	1142	intergenic	0.151	NA	5	14	-0.056	2.6e-11	-0.0016407	0.839406
Volume of left accumbens	77	rs4709746	6	164133001	164092706	164133001	0.00297551	T	C	RP1-230L10.1	0	ncRNA_intronic	4.13	2b	2	15	-0.063	6.6e-07	0.017851	0.122662
Volume of left accumbens	78	rs7801928	7	13894939	13886654	13897920	0.00219684	T	C	AC005019.3	0	ncRNA_intronic	2.591	5	5	15	0.043	4.1e-07	-0.011217	0.160409
Volume of left accumbens	79	rs6972333	7	15051643	14859137	15065467	1.31923e-08	A	G	AC006045.3	25943	intergenic	0.165	7	5	15	0.06	3.6e-13	0.013238	0.0956533
Volume of left accumbens	80	rs1708302	7	28198677	28138193	28260312	4.29515e-22	T	C	JAZF1	0	intronic	0.366	NA	4	5	-0.091	3.8e-28	-0.0004631	0.953255
Volume of left accumbens	81	rs917195	7	30728452	30716643	30728557	0.000790655	T	C	CRHR2	0	intronic	16.19	2b	5	14	-0.054	1.5e-07	0.016058	0.0910752
Volume of left accumbens	82	rs878521	7	44255643	44188220	44265179	1.67328e-07	A	G	CAMK2B	1105	intergenic	0.375	5	4	5	0.067	4.6e-12	0.010358	0.256366
Volume of left accumbens	83	rs740157	7	77055885	77047782	77057110	0.00809962	G	A	RP5-899E9.1	1124	intergenic	5.862	NA	1	7	-0.034	3.3e-05	0.02497	0.00190283
Volume of left accumbens	84	rs1562396	7	130457914	130422934	130468190	2.85675e-05	G	A	RP11-36B6.1	17052	intergenic	7.509	6	9	15	0.055	1.5e-09	0.0028061	0.741788
Volume of left accumbens	85	rs62492368	7	150537635	150504840	150542711	0.00380894	A	G	AOC1	0	intronic	3.037	6	5	15	0.042	3.3e-06	-0.021738	0.0124137
Volume of left accumbens	86	rs3802125	7	156970563	156931337	157077842	5.16587e-05	C	A	UBE3C	0	intronic	4.855	NA	4	4	-0.053	3.2e-09	0.0052815	0.527837
Volume of left accumbens	87	rs60240827	8	10810250	8092025	11457248	6.0927e-06	T	C	XKR6	0	intronic	2.71	6	5	15	-0.05	5.1e-09	-0.024701	0.0018531
Volume of left accumbens	88	rs10096633	8	19830921	19819328	19934339	0.000729685	T	C	LPL	6151	intergenic	0.202	6	5	15	-0.069	8.3e-08	-0.011348	0.348217
Volume of left accumbens	89	rs12544241	8	41514888	41430779	41571433	8.63129e-10	A	G	ANK1	0	intronic	2.706	4	2	14	0.065	9.9e-15	-0.0038816	0.628709
Volume of left accumbens	90	rs13257021	8	95965695	95832448	96128981	0.000606595	G	A	NDUFAF6	0	intronic	0.006	5	5	5	-0.045	7.2e-08	-0.0088499	0.26507
Volume of left accumbens	91	rs9650069	8	118204020	118182924	118236971	4.99564e-26	T	C	SLC30A8	15066	intergenic	0.463	5	8	15	-0.11	2.3e-32	0.0059501	0.487068
Volume of left accumbens	92	rs17772814	8	128711742	128711742	128717697	7.95785e-05	A	G	CASC11	0	ncRNA_intronic	9.744	4	5	15	-0.097	6.3e-09	-0.01684	0.261006
Volume of left accumbens	93	rs7838717	8	145504343	145108151	145639726	2.79119e-05	C	T	BOP1	0	intronic	1.739	5	3	5	-0.055	2e-09	0.011049	0.186909
Volume of left accumbens	94	rs35338539	9	4298589	4283137	4298589	0.000112854	A	G	GLIS3	0	intronic	22.2	2b	1	1	0.05	1.6e-08	-0.015242	0.0708761
Volume of left accumbens	95	rs7020996	9	22129579	21995882	22139220	4.13686e-26	T	C	CDKN2B-AS1	8482	intergenic	5.239	7	2	15	-0.16	3.8e-33	0.011114	0.341114
Volume of left accumbens	96	rs1412234	9	28410683	28410683	28418511	0.000283492	C	T	LINGO2	0	intronic	6.015	4	7	15	0.049	3.3e-08	-0.011461	0.177292
Volume of left accumbens	97	rs12001437	9	34074476	34074476	34124860	0.000578438	C	T	RP11-537H15.3	9853	intergenic	3.181	4	1	15	0.047	5.1e-08	0.0011231	0.891421
Volume of left accumbens	98	rs725959	9	81349608	81333004	81376062	0.00199017	T	G	MTND2P8	7027	intergenic	0.383	NA	15	15	-0.044	2.8e-07	-0.0075461	0.348819
Volume of left accumbens	99	rs17791513	9	81905590	81881830	81956349	1.90065e-05	G	A	CHCHD2P9	100628	intergenic	7.142	7	5	15	-0.1	9.2e-10	-0.0047578	0.77277
Volume of left accumbens	100	rs2796441	9	84308948	84293453	84311800	1.1171e-05	A	G	RP11-154D17.1	0	ncRNA_intronic	19.86	NA	1	15	-0.053	5.1e-10	-0.0041331	0.603893
Volume of left accumbens	101	rs117254233	9	96472583	96472583	96582490	0.006539	A	G	PHF2	30713	intergenic	2.976	5	7	15	-0.18	1e-06	0.0042979	0.866076
Volume of left accumbens	102	rs55653563	9	97001682	96912177	97009024	0.00219766	C	A	snoU13	5818	intergenic	8.827	7	2	15	-0.047	5.7e-07	0.016073	0.0733669
Volume of left accumbens	103	rs505922	9	136149229	136137065	136184798	1.41508e-06	C	T	ABO	0	ncRNA_intronic	4.81	5	1	13	0.053	1.5e-09	0.042781	5.50554e-07
Volume of left accumbens	104	rs28533815	9	139241828	139235415	139259249	7.88138e-09	C	T	GPSM1	0	intronic	0.787	5	2	5	0.082	1.1e-13	-0.0033048	0.718869
Volume of left accumbens	105	rs11257655	10	12307894	12241815	12328010	9.40655e-14	T	C	RN7SL232P	3967	intergenic	8.818	4	2	15	0.088	6.3e-19	-0.012726	0.189872
Volume of left accumbens	106	rs3847343	10	71319071	71306424	71495726	7.59454e-06	A	G	NEUROG3	12382	intergenic	6.75	NA	5	14	0.055	3.1e-10	0.0018434	0.823258
Volume of left accumbens	107	rs703977	10	80944230	80940804	80989082	3.53667e-09	G	T	ZMIZ1	0	intronic	12.97	NA	2	7	-0.063	1.5e-13	-0.01706	0.0319521
Volume of left accumbens	108	rs11187129	10	94429907	93566126	94552173	3.38122e-26	C	T	EIF2S2P3	406	upstream	10.26	7	9	15	-0.11	1.4e-36	0.009421	0.237247
Volume of left accumbens	109	rs1413615	10	99803197	99790944	99807046	0.00794923	T	C	CRTAC1	12611	intergenic	11.03	NA	5	14	-0.044	1.4e-06	-0.0045584	0.606653
Volume of left accumbens	110	rs2778038	10	104515069	104491114	104583932	0.00547813	A	C	WBP1L	0	intronic	6.521	6	4	5	-0.05	2.3e-06	0.019795	0.0445246
Volume of left accumbens	111	rs34872471	10	114754071	114596655	114942869	1.48423e-26	C	T	TCF7L2	0	intronic	0.666	5	4	5	0.3	2e-237	-0.016196	0.0638263
Volume of left accumbens	112	rs2292626	10	124186714	124091572	124198585	5.28584e-08	T	C	PLEKHA1	0	intronic	11.82	7	4	5	-0.059	1.2e-12	0.0088509	0.265675
Volume of left accumbens	113	rs112352107	11	1702639	1683461	1702639	0.00404284	A	G	FAM99B	1859	intergenic	0.816	7	5	14	0.091	6.6e-07	0.015405	0.379071
Volume of left accumbens	114	rs4929965	11	2197286	2193510	2198418	8.80205e-08	G	A	MIR4686	2917	intergenic	3.535	5	2	14	-0.063	3.1e-12	-0.013437	0.0983558
Volume of left accumbens	115	rs2237895	11	2857194	2690293	2892237	1.57063e-16	C	A	KCNQ1	0	intronic	0.273	5	5	15	0.083	6.1e-21	0.021204	0.00802417
Volume of left accumbens	116	rs5219	11	17409572	17087113	17422619	5.2199e-11	C	T	KCNJ11	0	exonic	13.58	5	3	5	-0.067	2.2e-15	-0.019198	0.0200309
Volume of left accumbens	117	rs145678014	11	32927778	32595598	32956492	9.93353e-05	T	G	QSER1	0	intronic	5.155	7	4	5	-0.13	7.8e-09	-0.019332	0.314029
Volume of left accumbens	118	rs1061810	11	43877934	43634973	43878534	1.28044e-06	A	C	HSD17B12:RP11-613D13.5	00:00:00	ncRNA_intronic	5.244	6	4	5	0.06	3.9e-11	-0.00071784	0.934226
Volume of left accumbens	119	rs1783541	11	65294799	65220206	65326154	0.000389152	T	C	SCYL1	0	intronic	2.629	6	3	4	0.058	3.7e-08	0.0073967	0.43848
Volume of left accumbens	120	rs11820019	11	69448758	69448758	69463679	0.00517201	C	T	CCND1	7096	intergenic	0.489	5	5	14	-0.14	9.8e-07	0.026619	0.280395
Volume of left accumbens	121	rs74333814	11	72457487	72401101	72851463	1.51565e-11	T	C	ARAP1	0	intronic	1.839	5	2	5	-0.095	9.7e-17	-0.0019506	0.859014
Volume of left accumbens	122	rs11020124	11	92690661	92668826	92727874	3.344e-15	C	T	RP11-676F20.1	8301	intergenic	0.439	6	5	15	0.086	1.2e-20	0.0068822	0.4302
Volume of left accumbens	123	rs1900385	11	93014343	93013387	93061159	0.00284625	G	T	RP11-755E23.3	40008	intergenic	5.003	NA	5	15	0.041	8.4e-07	0.014799	0.063577
Volume of left accumbens	124	rs7131465	11	113300022	113285916	113315355	0.00472254	C	A	DRD2	0	intronic	1.891	6	5	15	-0.042	9e-07	-0.0091344	0.256815
Volume of left accumbens	125	rs549798	11	121940411	121900440	121964569	0.00214201	G	A	RP11-166D19.1	0	ncRNA_intronic	7.971	NA	1	15	0.043	2.5e-07	0.0021381	0.787445
Volume of left accumbens	126	rs11221333	11	128383687	128383077	128398938	0.00233833	T	C	ETS1	0	intronic	1.428	7	1	5	0.049	1.1e-06	0.021048	0.0259
Volume of left accumbens	127	rs76895963	12	4384844	4288001	4406836	2.77946e-27	G	T	CCND2-AS1:CCND2	00:00:00	ncRNA_intronic	14	4	1	1	-0.47	9.1e-34	0.083569	0.00731813
Volume of left accumbens	128	rs10842994	12	27965150	27810034	27967279	3.85979e-10	T	C	RN7SKP15	5826	intergenic	4.53	5	5	15	-0.084	3.8e-15	-0.0011984	0.904797
Volume of left accumbens	129	rs2446770	12	66210621	66162603	66389968	2.50891e-09	C	T	RPSAP52	0	ncRNA_intronic	4.723	7	4	15	0.1	2.2e-13	-0.034323	0.010404
Volume of left accumbens	130	rs1798089	12	71538310	71397788	71663102	6.07607e-07	C	T	TSPAN8	0	intronic	2.256	NA	4	15	-0.057	2.4e-11	0.011526	0.157569
Volume of left accumbens	131	rs117624674	12	77623629	77623629	77772235	0.00603562	T	C	RP1-81P11.1	1155	intergenic	0.683	4	1	15	0.19	2e-06	-0.067566	0.0731644
Volume of left accumbens	132	rs75342554	12	91403806	91365018	91505417	0.00414756	T	C	EPYC	5002	intergenic	3.016	NA	7	15	0.14	7.7e-06	-0.090985	0.0045867
Volume of left accumbens	133	rs3764002	12	108618630	108609634	108629780	0.00257902	T	C	WSCD2	0	exonic	28.1	7	4	15	-0.048	4.2e-07	-0.0099286	0.265828
Volume of left accumbens	134	rs56158042	12	121455589	121068353	121604314	5.13879e-12	A	G	C12orf43	1283	intergenic	2.967	5	5	15	-0.076	3.8e-17	0.0079332	0.352241
Volume of left accumbens	135	rs12820906	12	123493123	123447928	123891865	0.00205444	G	A	PITPNM2	0	intronic	1.937	5	4	4	-0.05	2.3e-07	-0.001131	0.9018
Volume of left accumbens	136	rs35318451	12	133068484	133066392	133151607	0.00210628	A	G	FBRSL1	0	intronic	7.476	2b	1	2	0.048	2.4e-07	0.0015388	0.855506
Volume of left accumbens	137	rs138360448	12	133829645	133721335	133829645	0.00540391	A	G	Y_RNA	14509	intergenic	9.021	5	9	15	0.2	9.3e-06	-0.095393	0.00549035
Volume of left accumbens	138	rs34584161	13	26776999	26776255	26818902	0.00169669	G	A	RNF6	0	intergenic	4.899	5	4	5	-0.051	1.9e-07	-0.0029468	0.75119
Volume of left accumbens	139	rs576674	13	33554302	33554302	33562505	0.000452403	A	G	TOMM22P3	25762	intergenic	6.746	5	5	15	-0.061	4.5e-08	-0.0088463	0.404893
Volume of left accumbens	140	rs1215451	13	80715893	80620642	80767182	5.37775e-10	A	G	SPRY2	194217	intergenic	0.274	5	2	15	-0.074	5.5e-15	0.0011081	0.89967
Volume of left accumbens	141	rs7139676	13	91970313	91939270	91970313	0.00204295	C	A	MIR17HG	29760	intergenic	1.59	7	5	15	-0.047	3.1e-06	0.026808	0.00479844
Volume of left accumbens	142	rs7148185	14	24520604	24512726	24527672	0.00411689	T	C	RP11-468E2.9	23	upstream	10.72	4	1	2	0.042	6.2e-07	-0.0051829	0.520655
Volume of left accumbens	143	rs56992115	14	74909411	74872187	74969167	0.0064575	A	G	SYNDIG1L	16605	intergenic	1.87	5	5	15	-0.04	1.8e-06	0.012607	0.113776
Volume of left accumbens	144	rs72690737	14	79930644	79854885	79945162	0.000144767	C	T	NRXN3	0	intronic	0.982	7	5	15	0.058	1.2e-08	-0.0090765	0.342192
Volume of left accumbens	145	rs7153849	14	91964683	91871672	92057960	0.00039582	G	A	SMEK1	0	intronic	2.952	6	4	5	0.04	1.5e-06	-0.037124	3.02622e-06
Volume of left accumbens	146	rs73347525	14	101255172	101255172	101255172	0.00599588	G	A	MEG3	0	ncRNA_intronic	5.467	4	5	15	-0.055	9.1e-07	0.0026451	0.800757
Volume of left accumbens	147	rs692390	15	41486990	41486990	41486990	0.00985679	A	G	EXD1	0	intronic	1.203	6	5	15	-0.054	1.9e-06	0.0061349	0.544177
Volume of left accumbens	148	rs11070332	15	41809205	41801081	41833343	0.00104817	A	G	RPAP1	168	downstream	0.526	7	4	5	0.046	1.1e-07	-0.0038328	0.644718
Volume of left accumbens	149	rs117041619	15	47102329	47032642	47102329	0.0081522	C	T	RP11-627D16.1	5286	intergenic	4.166	7	9	15	0.089	1.7e-06	0.018236	0.315682
Volume of left accumbens	150	rs117530276	15	57623333	57212756	57643090	0.0048917	T	C	RP11-358M11.4	4687	intergenic	10.87	4	5	15	0.11	6.7e-07	0.00027253	0.990371
Volume of left accumbens	151	rs56215579	15	60716761	60702243	60807065	0.000179646	G	A	NARG2	0	intronic	2.531	4	4	5	-0.074	2.7e-07	0.040262	0.00238013
Volume of left accumbens	152	rs4502156	15	62383155	62383155	62415736	3.20885e-06	C	T	NPM1P47	7650	intergenic	0.053	7	5	15	-0.054	1.6e-10	0.010969	0.169134
Volume of left accumbens	153	rs62007299	15	77711719	77313571	77910620	2.99678e-13	A	G	PEAK1	0	intronic	8.206	2b	1	1	0.08	1.4e-18	-0.0042013	0.629579
Volume of left accumbens	154	rs12440156	15	90420673	90362275	90450819	8.86738e-08	A	G	AP3S2:C15orf38-AP3S2	00:00:00	intronic	3.483	6	2	5	-0.065	1.7e-12	0.0013979	0.875588
Volume of left accumbens	155	rs2301826	15	91525197	91502383	91561182	1.07749e-06	T	C	PRC1:PRC1-AS1	00:00:00	exonic	1.226	1a	2	4	0.067	3.7e-11	0.0089891	0.368061
Volume of left accumbens	156	rs7196729	16	299980	294243	317393	0.000375387	C	T	ITFG3:ITFG3	00:00:00	intronic	1.434	7	4	5	-0.064	1.2e-07	0.023977	0.0259657
Volume of left accumbens	157	rs62037465	16	14585833	14520684	14731391	0.00780877	T	C	PARN	0	intronic	4.1	4	5	5	0.084	1.4e-06	-0.0093923	0.547835
Volume of left accumbens	158	rs12325539	16	30033633	29958216	30117253	0.00309877	C	T	DOC2A	0	intergenic	0.951	7	5	14	0.043	4.9e-07	0.0077898	0.332767
Volume of left accumbens	159	rs10852521	16	53804965	53596366	53877592	4.69068e-26	C	T	FTO	0	intronic	4.76	5	5	5	0.099	3.9e-33	0.0062511	0.43135
Volume of left accumbens	160	rs8056814	16	75252327	75232528	75469551	4.84023e-09	A	G	CTRB1	570	upstream	1.271	4	1	15	-0.12	7.7e-14	-0.014839	0.303305
Volume of left accumbens	161	rs2925979	16	81534790	81516383	81598387	5.54475e-08	C	T	CMIP	0	intronic	5.802	NA	1	5	-0.065	1.4e-12	0.011284	0.191527
Volume of left accumbens	162	rs8071043	17	3988451	3881293	4166022	2.06065e-06	C	T	ZZEF1	0	intronic	0.238	7	4	4	0.058	6.7e-11	0.0002703	0.97433
Volume of left accumbens	163	rs4925109	17	17661802	17452631	18013854	2.35511e-05	G	A	RAI1	0	intronic	6.277	5	2	5	-0.054	1.3e-09	0.0064356	0.456836
Volume of left accumbens	164	rs9303624	17	27562990	27553492	27624479	0.0037472	C	T	CRYBA1	10890	intergenic	3.545	5	5	15	-0.036	2.2e-05	-0.032351	4.99229e-05
Volume of left accumbens	165	rs71372253	17	29413019	29413019	29711931	0.00870934	C	T	RP11-848P1.9	0	ncRNA_intronic	0.215	6	5	15	0.083	2.5e-06	0.024528	0.129446
Volume of left accumbens	166	rs11651755	17	36099840	36060515	36108231	1.07362e-10	T	C	HNF1B	0	intronic	0.619	5	5	13	-0.067	1e-15	0.0043163	0.588559
Volume of left accumbens	167	rs72628307	17	40799560	40566240	40960253	0.000454889	C	T	ATP5LP7	291	upstream	3.41	6	5	15	0.093	5.6e-08	-0.020282	0.198815
Volume of left accumbens	168	rs9904865	17	44908263	44908263	44908263	0.00845588	T	C	WNT3	0	intergenic	10.19	5	5	14	-0.042	2.5e-06	0.013015	0.117603
Volume of left accumbens	169	rs35895680	17	47060322	46840541	47145848	2.21302e-05	A	C	RP11-501C14.5	12305	intergenic	1.056	7	9	14	-0.052	1.1e-08	0.023537	0.00543876
Volume of left accumbens	170	rs9899520	17	65957568	65634625	66157981	4.48499e-06	G	A	BPTF	0	intronic	10.52	7	4	5	-0.06	6e-09	0.03981	7.36546e-05
Volume of left accumbens	171	rs62084913	17	72773047	72754924	72790563	0.000765005	T	C	TMEM104	0	intronic	4.3	4	1	2	-0.046	1.3e-07	-0.012578	0.115803
Volume of left accumbens	172	rs993322	18	36285281	36275100	36327391	0.00883918	G	A	RP11-687D19.1	17318	intergenic	7.093	NA	9	15	0.057	8.8e-06	-0.029012	0.0139252
Volume of left accumbens	173	rs72926932	18	53050646	52848102	53428347	5.41498e-05	C	A	TCF4	0	intronic	4.843	7	4	15	0.087	3.1e-09	0.0018256	0.900167
Volume of left accumbens	174	rs8097210	18	57857135	57732418	57913434	0.000988951	G	T	RP11-795H16.2	6652	intergenic	2.456	5	5	15	0.05	1.1e-07	-0.0063885	0.477672
Volume of left accumbens	175	rs12454712	18	60845884	60845884	60845884	0.000274399	C	T	BCL2	0	intronic	16.2	2b	1	7	-0.05	2.3e-08	0.0045283	0.577125
Volume of left accumbens	176	rs9947946	18	74515017	74515017	74515017	0.00720317	T	G	RP11-162A12.2	0	intronic	0.524	6	5	5	0.042	1.5e-06	0.0090633	0.27957
Volume of left accumbens	177	rs4804833	19	7970635	7968168	7978430	0.0061709	G	A	MAP2K7	0	intronic	7.909	4	1	5	-0.042	1.2e-06	-0.0083603	0.302643
Volume of left accumbens	178	rs739846	19	19419071	19329924	19746151	8.2481e-05	A	G	SUGP1	0	intronic	0.419	NA	4	4	0.088	1.3e-08	0.029284	0.0503269
Volume of left accumbens	179	rs429358	19	45411941	45387596	45428234	5.68869e-11	C	T	APOE	0	exonic	12.64	5	1	14	-0.093	2.5e-14	-0.062506	1.43714e-08
Volume of left accumbens	180	rs10406431	19	46157019	46147527	46178661	2.72933e-05	G	A	RN7SL836P	1958	intergenic	10.64	3a	7	15	-0.052	1.4e-09	0.0018054	0.820488
Volume of left accumbens	181	rs7255995	19	47564968	47564643	47621316	0.00242633	G	T	ZC3H4	2475	intergenic	6.713	7	2	5	0.048	3.2e-07	-0.0055392	0.529554
Volume of left accumbens	182	rs13041756	20	21466795	21451139	21511318	0.000681553	C	T	RP5-984P4.1	2086	intergenic	1.379	7	5	14	0.072	6.7e-08	-0.0068404	0.595786
Volume of left accumbens	183	rs36112520	20	43003122	42994812	43042364	1.88165e-05	A	G	HNF4A:HNF4A-AS1	00:00:00	ncRNA_intronic	6.111	6	4	15	0.081	1.3e-09	-0.018723	0.166441
Volume of left accumbens	184	rs1206760	20	45582472	45582472	45590298	0.00258139	A	G	EYA2	0	intronic	0.016	5	5	15	-0.043	3.3e-07	-0.0037012	0.645238
Volume of left accumbens	185	rs13042290	20	51246202	51048341	51263833	0.00849448	G	A	RP4-723E3.1	0	ncRNA_intronic	14.25	6	9	15	-0.048	1.4e-06	0.00096916	0.917633
Volume of left accumbens	186	rs6100252	20	57426449	57426449	57435532	0.00373059	T	G	GNAS	0	intronic	2.979	4	1	10	-0.055	5.9e-07	0.0085284	0.39094
Volume of left accumbens	187	rs6006393	22	30590026	30135928	30637884	1.2047e-06	C	T	RP3-438O4.4	0	ncRNA_intronic	1.025	4	5	5	0.088	1.9e-10	0.030915	0.0127761
Volume of left accumbens	188	rs738408	22	44324730	44324730	44345771	0.000308543	T	C	PNPLA3	0	exonic	0.85	NA	3	4	0.055	2.5e-08	-0.0029464	0.759381
Volume of left accumbens	189	rs36138276	22	50422348	50353919	50457041	0.00122007	A	G	IL17REL	10593	intergenic	10.5	3a	1	13	-0.046	1.4e-07	0.005386	0.500945
Volume of right thalamus	1	rs16826069	1	39797055	39550621	40092933	1.17442e-11	G	A	MACF1	0	exonic	7.303	3a	4	4	0.082	9.7e-17	-0.0042662	0.660724
Volume of right thalamus	2	rs76517366	1	72029085	72029085	72287808	0.00314088	T	C	NEGR1	0	intronic	17.77	5	5	15	0.1	4e-07	-0.00043889	0.978522
Volume of right thalamus	3	rs2613508	1	72833582	72724409	72949290	0.0070948	T	C	RPL31P12	66069	intergenic	3.943	NA	5	15	0.052	1.5e-06	-0.011534	0.242086
Volume of right thalamus	4	rs1127215	1	117532790	117529458	117546611	0.000414429	T	C	PTGFRN	0	UTR3	2.461	5	2	5	-0.047	4e-08	-0.0042997	0.591153
Volume of right thalamus	5	rs1493694	1	120526982	120437718	120554134	6.50163e-06	T	C	NOTCH2	0	intronic	0.993	6	3	5	0.082	7e-10	0.02546	0.047326
Volume of right thalamus	6	rs145904381	1	151017991	150314457	151279323	0.0003134	C	T	BNIPL	0	intronic	2.755	5	4	5	-0.23	3.8e-08	0.046046	0.206281
Volume of right thalamus	7	rs36055936	1	177816796	177793990	177913519	0.00187622	T	G	SEC16B	76294	intergenic	3.263	7	7	15	0.054	2.7e-07	-0.0092791	0.341948
Volume of right thalamus	8	rs1339321	1	205090433	205039295	205213580	0.00576826	A	G	RBBP5	0	intronic	10.6	NA	1	1	0.05	1e-06	0.0069806	0.473816
Volume of right thalamus	9	rs340874	1	214159256	214009019	214287420	6.14168e-10	C	T	PROX1-AS1:PROX1	00:00:00	ncRNA_intronic	13.3	NA	1	13	0.065	8.2e-15	-0.0035565	0.655858
Volume of right thalamus	10	rs4846567	1	219750717	219622596	219798632	8.81577e-08	T	G	RP11-95P13.2	19673	intergenic	14.9	5	5	15	-0.065	2.2e-12	0.0047357	0.583566
Volume of right thalamus	11	rs348330	1	229672955	229672955	229672955	0.00382645	A	G	ABCB10	0	intronic	4.01	NA	4	4	-0.044	6.4e-07	0.0078945	0.33714
Volume of right thalamus	12	rs291367	1	235690800	235582272	235705921	0.00210585	A	G	RP4-534P7.2	6816	intergenic	0.005	5	5	15	-0.05	2.6e-07	0.0025644	0.753061
Volume of right thalamus	13	rs13386804	2	25692112	25635264	25710090	0.00183555	T	G	DTNB	0	intronic	1.058	7	5	15	0.045	7e-07	0.020694	0.0160583
Volume of right thalamus	14	rs1260326	2	27730940	27548038	27752871	2.17867e-07	C	T	GCKR	0	exonic	13.22	5	5	15	0.059	6e-12	-0.0034441	0.670703
Volume of right thalamus	15	rs17334919	2	43707385	43419493	43907630	9.43184e-12	T	C	THADA	0	intronic	0.021	1f	4	5	-0.12	9.8e-17	0.011969	0.363622
Volume of right thalamus	16	rs184418755	2	54421356	54421356	54421356	0.00767647	C	T	ACYP2	0	intronic	8.333	7	5	15	0.2	1.3e-06	0.0092304	0.833614
Volume of right thalamus	17	rs4140918	2	59652694	59626765	59664054	0.00584203	A	G	RP11-444A22.1:AC007131.2	00:00:00	ncRNA_intronic	6.809	NA	5	15	-0.041	1.1e-06	0.0077496	0.327597
Volume of right thalamus	18	rs243019	2	60585806	60546132	60586100	3.93355e-07	C	T	AC007381.2	544	downstream	12.31	NA	2	15	0.056	1.1e-11	0.00095724	0.904532
Volume of right thalamus	19	rs2249105	2	65287896	65276049	65361059	2.86548e-06	G	A	CEP68	0	intronic	1.193	1f	5	5	-0.055	1.1e-10	0.0016893	0.8367
Volume of right thalamus	20	rs7569257	2	65656976	65639543	65710864	7.87331e-05	A	G	SPRED2	0	intronic	5.633	4	1	5	-0.049	7.8e-09	0.01086	0.179316
Volume of right thalamus	21	rs17749826	2	79213468	79183516	79219390	0.00537033	A	G	REG3G	39343	intergenic	0.007	7	5	15	0.11	8.3e-07	0.0061147	0.77277
Volume of right thalamus	22	rs10460461	2	121349906	121305604	121353119	5.71255e-05	A	G	AC073257.1	34220	intergenic	0.329	4	5	14	-0.049	4.1e-09	-0.0056978	0.47608
Volume of right thalamus	23	rs35025729	2	152000796	151999891	152110098	0.00431325	T	C	AC018731.3	0	ncRNA_intronic	3.014	7	14	15	-0.046	1.9e-06	-0.02254	0.0163155
Volume of right thalamus	24	rs6743795	2	161122134	161087411	161340775	2.10821e-05	G	A	ITGB6	0	intergenic	3.975	4	5	15	0.057	1.6e-09	0.010915	0.212036
Volume of right thalamus	25	rs79953491	2	165555539	165501849	165822558	1.29403e-07	G	A	COBLL1	0	intronic	6.206	7	4	15	-0.085	9.7e-12	0.025637	0.0348578
Volume of right thalamus	26	rs4673711	2	213829682	213807273	213835977	0.000709553	T	C	AC079610.1	0	ncRNA_intronic	1.135	6	4	15	-0.048	1.2e-07	0.013983	0.100009
Volume of right thalamus	27	rs2943650	2	227105921	226813783	227228251	6.36406e-25	T	C	AC068138.1	55833	intergenic	1.675	7	5	15	0.099	5.8e-31	-0.0043757	0.596582
Volume of right thalamus	28	rs11709077	3	12336507	12027240	12473045	2.15078e-13	A	G	PPARG	0	intronic	11.87	2b	1	15	-0.11	3.7e-18	0.022115	0.0684857
Volume of right thalamus	29	rs150505252	3	14892401	14892401	14892401	0.00830345	G	A	FGD5	0	intronic	2.439	5	5	14	0.22	1.6e-06	0.03301	0.483905
Volume of right thalamus	30	rs77173147	3	23212597	23187407	23644184	0.000256114	C	T	UBE2E2-AS1	23963	intergenic	2.651	5	5	15	-0.085	2.2e-08	-0.0063928	0.675476
Volume of right thalamus	31	rs6766511	3	35659344	35659344	35696096	0.00922452	G	T	ARPP21	21092	intergenic	0.523	6	14	15	0.041	1.7e-06	0.0028117	0.733855
Volume of right thalamus	32	rs71328912	3	47065255	46939136	47506230	0.00210203	T	C	SETD2	0	intronic	0.153	5	4	5	0.069	3.1e-07	0.011334	0.335297
Volume of right thalamus	33	rs7640294	3	53130913	53103155	53139977	0.00385989	A	C	RP11-894J14.5:RFT1	00:00:00	intronic	0.179	7	4	5	0.042	7.4e-07	-0.010508	0.18614
Volume of right thalamus	34	rs4504165	3	64701890	64698714	64730121	1.26033e-08	C	T	ADAMTS9-AS2	0	ncRNA_intronic	1.05	5	5	15	-0.067	2.1e-13	0.0011122	0.898221
Volume of right thalamus	35	rs6438234	3	114913508	114822794	114959485	0.00130038	G	A	ZBTB20	47389	intergenic	21.6	5	1	15	0.051	1.5e-07	0.00421	0.657143
Volume of right thalamus	36	rs11708067	3	123065778	122936084	123137791	1.67322e-13	G	A	ADCY5	0	intronic	19.37	4	4	15	-0.09	1e-18	0.0055927	0.542775
Volume of right thalamus	37	rs7642311	3	168223132	168212861	168269402	0.00378665	G	A	EGFEM1P	0	ncRNA_intronic	8.591	4	5	15	-0.062	5.7e-07	0.0072048	0.550275
Volume of right thalamus	38	rs9873618	3	170733076	170548978	170766618	7.57998e-12	A	G	SLC2A2	0	intronic	9.82	7	3	15	-0.077	5.8e-17	0.0033037	0.705765
Volume of right thalamus	39	rs6769511	3	185530290	184760053	185550500	3.49344e-27	C	T	IGF2BP2	0	intronic	12.66	5	2	15	0.11	2.4e-32	-0.021818	0.0108268
Volume of right thalamus	40	rs3887925	3	186665645	186661006	186680644	2.20289e-05	T	C	ST6GAL1	0	intronic	3.464	5	2	5	0.051	1.2e-09	-0.0023248	0.771259
Volume of right thalamus	41	rs4686471	3	187740899	187740295	187755222	3.56124e-06	C	T	RP11-132N15.1	19120	intergenic	0.264	5	5	15	0.054	1.6e-10	-0.005845	0.474919
Volume of right thalamus	42	rs1531583	4	744972	695912	790263	0.00234511	T	G	PCGF3	0	intronic	0.309	6	4	4	0.099	4.3e-07	0.029711	0.150675
Volume of right thalamus	43	rs56337234	4	1784403	1781686	1784403	5.58869e-05	T	C	FGFR3	10630	intergenic	1.442	4	2	15	-0.051	9.5e-09	-0.016568	0.0359501
Volume of right thalamus	44	rs1046320	4	6304344	6263996	6329107	2.89525e-17	A	G	WFS1	0	UTR3	1.13	1f	4	4	0.085	7.9e-23	0.0040114	0.618287
Volume of right thalamus	45	rs2610986	4	18037231	17792869	18053698	0.000994044	T	C	LCORL	13731	intergenic	0.238	NA	14	15	0.049	1e-07	-0.00026171	0.975448
Volume of right thalamus	46	rs10938398	4	45186139	45071269	45186139	0.000222838	A	G	RP11-362I1.1	132469	intergenic	1.094	5	5	15	0.047	1.8e-08	-0.0019961	0.80325
Volume of right thalamus	47	rs4330370	4	77545018	77500825	77619296	0.000903346	T	G	SHROOM3	0	intronic	0.947	5	2	7	0.041	9.5e-07	0.024601	0.00220699
Volume of right thalamus	48	rs6821438	4	95091911	94999873	95317785	0.000135048	G	A	RP11-363G15.2	0	ncRNA_intronic	1.739	5	5	15	-0.048	9.7e-09	0.0010807	0.891017
Volume of right thalamus	49	rs3796460	4	96112454	96104799	96118696	0.00959982	C	T	UNC5C	0	intronic	4.592	NA	4	15	-0.044	1.8e-06	0.0030217	0.730702
Volume of right thalamus	50	rs7691873	4	103987899	103605916	104140848	0.00413098	C	T	SLC9B2	0	intronic	7.258	6	4	5	-0.042	6.2e-07	-0.0040075	0.619085
Volume of right thalamus	51	rs17035289	4	106048291	106048291	106055150	0.00311507	C	T	RP11-556I14.1	7133	intergenic	5.501	5	5	15	0.054	5.5e-07	0.013445	0.218973
Volume of right thalamus	52	rs13434765	4	153499458	153252061	153520475	1.39803e-06	G	A	RP11-555K12.1	25941	intergenic	5.344	4	2	15	-0.059	7e-11	-0.011067	0.203007
Volume of right thalamus	53	rs1996546	4	185714289	185672745	185730750	2.88536e-05	T	G	ACSL1	0	intronic	0.422	3a	3	7	-0.072	1.6e-09	-0.0016258	0.885954
Volume of right thalamus	54	rs879253	5	14794868	14794868	14857224	0.00287752	T	C	ANKH	0	intronic	2.914	NA	4	15	-0.042	4.8e-07	-0.0090288	0.256189
Volume of right thalamus	55	rs6884702	5	44682589	44629545	44941630	0.000218627	G	A	RP11-503D12.1	15943	intergenic	1.109	7	9	15	0.048	2e-08	0.0060242	0.45631
Volume of right thalamus	56	rs17261179	5	51791225	51749342	51794898	0.00683153	C	T	CTD-2141G3.1	84163	intergenic	9.07	6	5	15	-0.04	1.6e-06	-0.011536	0.147245
Volume of right thalamus	57	rs255761	5	53321956	53268762	53344452	7.05432e-06	T	G	ARL15	0	intronic	2.633	NA	5	15	0.064	4.5e-10	-0.012648	0.200281
Volume of right thalamus	58	rs465002	5	55808475	55794632	55868097	9.19706e-09	T	C	AC022431.2	0	intronic	13.68	NA	5	15	0.07	1.8e-13	0.0060533	0.504371
Volume of right thalamus	59	rs2307111	5	75003678	74568235	75038431	1.6233e-05	C	T	POC5	0	exonic	15.77	5	4	5	-0.052	8.3e-10	0.001948	0.809396
Volume of right thalamus	60	rs7732130	5	76435004	76424949	76435346	6.87731e-08	A	G	ZBED3-AS1	0	ncRNA_intronic	1.744	3a	2	15	-0.065	1.5e-12	0.0020713	0.806419
Volume of right thalamus	61	rs3733893	5	78532658	78416416	78617534	2.54068e-05	T	C	JMY	0	exonic	17.37	2b	1	1	-0.052	1.6e-09	0.0060031	0.468727
Volume of right thalamus	62	rs436064	5	81069494	81069494	81069494	0.00777975	C	T	SSBP2	21877	intergenic	0.177	NA	2	15	-0.04	1.5e-06	-0.0062297	0.436405
Volume of right thalamus	63	rs75432112	5	102586407	101584734	102973337	1.72435e-11	A	G	CTC-503K11.2	0	ncRNA_intronic	0.327	7	5	15	0.16	5.4e-16	-0.037742	0.0411055
Volume of right thalamus	64	rs11747528	5	133976554	133976554	134149075	0.00913385	T	C	SAR1B	0	intronic	0.31	6	5	15	-0.044	1.6e-06	-0.00074982	0.930463
Volume of right thalamus	65	rs10039732	5	159225386	159193485	159254205	0.00307353	A	C	AC011343.1	0	ncRNA_intronic	1.771	5	7	15	0.079	5.1e-07	0.017649	0.280692
Volume of right thalamus	66	rs9405331	6	7204736	6992891	7312590	8.97554e-06	A	G	RREB1	0	intronic	1.11	7	2	4	-0.052	5.6e-10	-0.0093297	0.245612
Volume of right thalamus	67	rs6906327	6	20659459	20483407	21031435	4.90311e-26	A	G	CDKAL1	0	intronic	1.154	7	5	15	0.11	2.2e-38	-0.0033806	0.681758
Volume of right thalamus	68	rs1929899	6	38892817	38892817	38968249	0.00376241	A	G	DNAH8:RP1-207H1.3	00:00:00	ncRNA_exonic	19.61	NA	5	15	-0.057	5e-07	-6.0299e-05	0.995568
Volume of right thalamus	69	rs6937438	6	43815364	43802563	43829941	2.34509e-06	A	G	RP11-344J7.2	4129	intergenic	17.29	5	5	15	-0.057	5.5e-10	0.023069	0.00810214
Volume of right thalamus	70	rs2784200	6	51481671	51412786	51496866	0.00565301	C	T	RP3-335N17.2:PKHD1	00:00:00	ncRNA_intronic	0.531	6	5	15	0.068	8.8e-07	-0.002982	0.81292
Volume of right thalamus	71	rs11759026	6	126792095	126623947	127080700	7.63823e-06	G	A	MIR588	13681	intergenic	7.446	7	5	15	0.061	4e-10	0.0075823	0.423029
Volume of right thalamus	72	rs719727	6	127414838	127399045	127437399	0.00125851	G	A	RSPO3	24910	intergenic	9.495	NA	5	15	-0.051	1.6e-07	-0.0071997	0.430517
Volume of right thalamus	73	rs35164294	6	130265266	130265266	130265266	0.00727312	T	G	L3MBTL3	69577	intergenic	3.704	4	2	15	0.077	2.2e-06	0.029719	0.0611083
Volume of right thalamus	74	rs1573090	6	137302159	137286900	137305466	8.01408e-07	G	T	RP11-55K22.5	1142	intergenic	0.151	NA	5	14	-0.056	2.6e-11	-0.0018417	0.820055
Volume of right thalamus	75	rs4709746	6	164133001	164092706	164133001	0.00463592	T	C	RP1-230L10.1	0	ncRNA_intronic	4.13	2b	2	15	-0.063	6.6e-07	0.0007383	0.949094
Volume of right thalamus	76	rs7801928	7	13894939	13887349	13897920	0.00283703	T	C	AC005019.3	0	ncRNA_intronic	2.591	5	5	15	0.043	4.1e-07	0.0055354	0.488529
Volume of right thalamus	77	rs6972333	7	15051643	14859137	15065467	1.90459e-08	A	G	AC006045.3	25943	intergenic	0.165	7	5	15	0.06	3.6e-13	0.0027309	0.731038
Volume of right thalamus	78	rs1708302	7	28198677	28138193	28260312	2.27666e-22	T	C	JAZF1	0	intronic	0.366	NA	4	5	-0.091	3.8e-28	-0.0063122	0.424287
Volume of right thalamus	79	rs917195	7	30728452	30727920	30728557	0.00107915	T	C	CRHR2	0	intronic	16.19	2b	5	14	-0.054	1.5e-07	-0.010633	0.26319
Volume of right thalamus	80	rs878521	7	44255643	44188220	44365863	1.10824e-07	A	G	CAMK2B	1105	intergenic	0.375	5	4	5	0.067	4.6e-12	-0.013421	0.141371
Volume of right thalamus	81	rs1562396	7	130457914	130422934	130468190	2.54307e-05	G	A	RP11-36B6.1	17052	intergenic	7.509	6	9	15	0.055	1.5e-09	0.0043863	0.606541
Volume of right thalamus	82	rs3802125	7	156970563	156931337	157077842	5.27071e-05	C	A	UBE3C	0	intronic	4.855	NA	4	4	-0.053	3.2e-09	-0.00080946	0.92292
Volume of right thalamus	83	rs2929301	8	9048104	8092025	11457248	1.29318e-05	A	G	RP11-10A14.5	0	ncRNA_intronic	3.04	NA	1	15	-0.051	6.3e-09	-0.02372	0.00382913
Volume of right thalamus	84	rs10096633	8	19830921	19819328	19934339	0.000737898	T	C	LPL	6151	intergenic	0.202	6	5	15	-0.069	8.3e-08	-0.0086326	0.475478
Volume of right thalamus	85	rs6990613	8	41515130	41430779	41563359	6.24065e-10	G	A	ANK1	0	intronic	5.79	4	2	14	0.065	9.9e-15	0.0065895	0.411737
Volume of right thalamus	86	rs10097617	8	95961626	95832448	96128981	0.00075131	C	T	NDUFAF6:TP53INP1	00:00:00	UTR5	16.24	4	1	1	-0.045	7.2e-08	-0.00048358	0.951415
Volume of right thalamus	87	rs2721952	8	116645056	116464988	116645056	0.00217874	T	C	TRPS1	0	intronic	0.027	5	2	15	-0.04	4e-06	0.026891	0.000968278
Volume of right thalamus	88	rs11558471	8	118185733	118182924	118236971	1.20028e-26	G	A	SLC30A8	0	UTR3	3.865	7	5	15	-0.11	1.5e-32	0.015318	0.0696627
Volume of right thalamus	89	rs17772814	8	128711742	128711742	128717697	6.96704e-05	A	G	CASC11	0	ncRNA_intronic	9.744	4	5	15	-0.097	6.3e-09	-0.018114	0.226647
Volume of right thalamus	90	rs7838717	8	145504343	145245647	145639726	1.2568e-05	C	T	BOP1	0	intronic	1.739	5	3	5	-0.055	2e-09	0.01865	0.0258941
Volume of right thalamus	91	rs35338539	9	4298589	4283137	4298589	0.000183318	A	G	GLIS3	0	intronic	22.2	2b	1	1	0.05	1.6e-08	-0.005894	0.484886
Volume of right thalamus	92	rs7467618	9	19065295	19025693	19098967	0.00892153	C	T	HAUS6	0	intronic	7.576	7	4	4	0.041	1.8e-06	0.0062371	0.440656
Volume of right thalamus	93	rs7020996	9	22129579	21995882	22139220	5.41061e-26	T	C	CDKN2B-AS1	8482	intergenic	5.239	7	2	15	-0.16	3.8e-33	0.0029253	0.802167
Volume of right thalamus	94	rs1412234	9	28410683	28410683	28418511	0.000333385	C	T	LINGO2	0	intronic	6.015	4	7	15	0.049	3.3e-08	-0.0064098	0.450516
Volume of right thalamus	95	rs12001437	9	34074476	34074476	34124860	0.000560684	C	T	RP11-537H15.3	9853	intergenic	3.181	4	1	15	0.047	5.1e-08	0.00041546	0.959728
Volume of right thalamus	96	rs725959	9	81349608	81333004	81376062	0.00183565	T	G	MTND2P8	7027	intergenic	0.383	NA	15	15	-0.044	2.8e-07	-0.0090558	0.260892
Volume of right thalamus	97	rs17791513	9	81905590	81881830	81956349	1.21873e-05	G	A	CHCHD2P9	100628	intergenic	7.142	7	5	15	-0.1	9.2e-10	0.023226	0.158654
Volume of right thalamus	98	rs2796441	9	84308948	84293453	84311800	7.45379e-06	A	G	RP11-154D17.1	0	ncRNA_intronic	19.86	NA	1	15	-0.053	5.1e-10	0.011016	0.166744
Volume of right thalamus	99	rs117254233	9	96472583	96472583	96582490	0.0059089	A	G	PHF2	30713	intergenic	2.976	5	7	15	-0.18	1e-06	-0.015068	0.554358
Volume of right thalamus	100	rs12345069	9	96971175	96912177	97009024	0.00354974	T	C	MIRLET7DHG	4324	intergenic	6.904	6	5	15	-0.047	5.7e-07	-0.0079375	0.375638
Volume of right thalamus	101	rs505922	9	136149229	136137065	136184798	1.95263e-05	C	T	ABO	0	ncRNA_intronic	4.81	5	1	13	0.053	1.5e-09	0.011118	0.193179
Volume of right thalamus	102	rs28533815	9	139241828	139235415	139259249	5.78478e-09	C	T	GPSM1	0	intronic	0.787	5	2	5	0.082	1.1e-13	0.0066809	0.466799
Volume of right thalamus	103	rs11257655	10	12307894	12241815	12328010	5.41011e-14	T	C	RN7SL232P	3967	intergenic	8.818	4	2	15	0.088	6.3e-19	0.015089	0.120113
Volume of right thalamus	104	rs3847343	10	71319071	71306424	71495726	4.85467e-06	A	G	NEUROG3	12382	intergenic	6.75	NA	5	14	0.055	3.1e-10	0.011421	0.166391
Volume of right thalamus	105	rs703967	10	80953451	80940804	80989082	7.76329e-09	C	A	ZMIZ1	0	intronic	5.554	NA	4	5	-0.063	1.4e-13	-0.0041823	0.598935
Volume of right thalamus	106	rs4933736	10	94471595	93566126	94552173	4.55103e-26	T	C	Y_RNA	1229	intergenic	0.181	5	5	15	-0.1	3.2e-34	-0.0042029	0.605243
Volume of right thalamus	107	rs1413615	10	99803197	99790944	99807046	0.00821158	T	C	CRTAC1	12611	intergenic	11.03	NA	5	14	-0.044	1.4e-06	-0.00091478	0.917709
Volume of right thalamus	108	rs7081062	10	114740745	114596655	114942869	7.34884e-27	A	G	TCF7L2	0	intronic	4.601	6	4	5	0.1	7.5e-33	-0.017557	0.0324489
Volume of right thalamus	109	rs2292626	10	124186714	124091572	124198585	4.87286e-08	T	C	PLEKHA1	0	intronic	11.82	7	4	5	-0.059	1.2e-12	-0.0056386	0.478278
Volume of right thalamus	110	rs112352107	11	1702639	1683461	1702639	0.00459049	A	G	FAM99B	1859	intergenic	0.816	7	5	14	0.091	6.6e-07	0.0023885	0.891522
Volume of right thalamus	111	rs4929965	11	2197286	2118860	2198665	1.2461e-07	G	A	MIR4686	2917	intergenic	3.535	5	2	14	-0.063	3.1e-12	-0.0030894	0.703947
Volume of right thalamus	112	rs2237895	11	2857194	2690293	2892237	8.35517e-16	C	A	KCNQ1	0	intronic	0.273	5	5	15	0.083	6.1e-21	0.010947	0.171132
Volume of right thalamus	113	rs5219	11	17409572	17070365	17422619	9.73324e-11	C	T	KCNJ11	0	exonic	13.58	5	3	5	-0.067	2.2e-15	-0.013111	0.11223
Volume of right thalamus	114	rs145678014	11	32927778	32595598	32956492	9.69162e-05	T	G	QSER1	0	intronic	5.155	7	4	5	-0.13	7.8e-09	-0.015269	0.426501
Volume of right thalamus	115	rs1061810	11	43877934	43634973	43878534	7.77663e-07	A	C	HSD17B12:RP11-613D13.5	00:00:00	ncRNA_intronic	5.244	6	4	5	0.06	3.9e-11	-0.012275	0.158179
Volume of right thalamus	116	rs1783541	11	65294799	65220206	65326154	0.00024058	T	C	SCYL1	0	intronic	2.629	6	3	4	0.058	3.7e-08	0.016611	0.0818842
Volume of right thalamus	117	rs11820019	11	69448758	69448758	69463679	0.00476854	C	T	CCND1	7096	intergenic	0.489	5	5	14	-0.14	9.8e-07	0.03375	0.17112
Volume of right thalamus	118	rs74333814	11	72457487	72401101	72851463	1.33023e-11	T	C	ARAP1	0	intronic	1.839	5	2	5	-0.095	9.7e-17	-0.0011429	0.917111
Volume of right thalamus	119	rs11020124	11	92690661	92668826	92727874	2.16805e-15	C	T	RP11-676F20.1	8301	intergenic	0.439	6	5	15	0.086	1.2e-20	-0.0086737	0.32014
Volume of right thalamus	120	rs1900385	11	93014343	93013387	93061159	0.0056031	G	T	RP11-755E23.3	40008	intergenic	5.003	NA	5	15	0.041	8.4e-07	0.0003712	0.962889
Volume of right thalamus	121	rs7131465	11	113300022	113285916	113315355	0.00550648	C	A	DRD2	0	intronic	1.891	6	5	15	-0.042	9e-07	-0.0041673	0.604937
Volume of right thalamus	122	rs549798	11	121940411	121900440	121964569	0.00177904	G	A	RP11-166D19.1	0	ncRNA_intronic	7.971	NA	1	15	0.043	2.5e-07	0.007217	0.362786
Volume of right thalamus	123	rs7129690	11	128383077	128383077	128398938	0.00572299	C	T	ETS1	0	intronic	7.36	6	3	4	0.058	8.8e-07	-0.0016097	0.880939
Volume of right thalamus	124	rs76895963	12	4384844	4288001	4406836	3.89528e-26	G	T	CCND2-AS1:CCND2	00:00:00	ncRNA_intronic	14	4	1	1	-0.47	9.1e-34	-0.022538	0.469505
Volume of right thalamus	125	rs10842994	12	27965150	27810034	27967279	1.90036e-10	T	C	RN7SKP15	5826	intergenic	4.53	5	5	15	-0.084	3.8e-15	0.013719	0.170954
Volume of right thalamus	126	rs2446770	12	66210621	66164800	66389968	1.20069e-08	C	T	RPSAP52	0	ncRNA_intronic	4.723	7	4	15	0.1	2.2e-13	-0.0056324	0.674171
Volume of right thalamus	127	rs1798089	12	71538310	71397788	71663102	3.17976e-07	C	T	TSPAN8	0	intronic	2.256	NA	4	15	-0.057	2.4e-11	0.016592	0.0419179
Volume of right thalamus	128	rs17115961	12	76331156	76325670	76334607	0.00827496	A	G	RP11-114H23.1	0	ncRNA_intronic	5.804	4	5	15	0.053	2.6e-06	0.020109	0.0601174
Volume of right thalamus	129	rs3764002	12	108618630	108609634	108629780	0.0026054	T	C	WSCD2	0	exonic	28.1	7	4	15	-0.048	4.2e-07	0.0096712	0.278426
Volume of right thalamus	130	rs56158042	12	121455589	121068353	121604314	2.69932e-12	A	G	C12orf43	1283	intergenic	2.967	5	5	15	-0.076	3.8e-17	0.01248	0.143384
Volume of right thalamus	131	rs12820906	12	123493123	123296204	123913433	0.000178592	G	A	PITPNM2	0	intronic	1.937	5	4	4	-0.05	2.3e-07	-0.029507	0.00128529
Volume of right thalamus	132	rs35318451	12	133068484	133066392	133151607	0.00165977	A	G	FBRSL1	0	intronic	7.476	2b	1	2	0.048	2.4e-07	-0.0087165	0.302329
Volume of right thalamus	133	rs34584161	13	26776999	26776255	26818902	0.00140325	G	A	RNF6	0	intergenic	4.899	5	4	5	-0.051	1.9e-07	0.008657	0.351617
Volume of right thalamus	134	rs576674	13	33554302	33554302	33562505	0.000335619	A	G	TOMM22P3	25762	intergenic	6.746	5	5	15	-0.061	4.5e-08	-0.01531	0.149431
Volume of right thalamus	135	rs9562987	13	51095908	51067234	51097400	0.00465728	A	G	DLEU1:RP11-175B12.2	00:00:00	ncRNA_intronic	4.272	4	2	15	-0.041	4.3e-06	-0.024375	0.00399301
Volume of right thalamus	136	rs1327315	13	80708732	80603592	80767182	3.27763e-10	T	C	SPRY2	201378	intergenic	12.32	3a	2	15	-0.073	5.5e-15	-0.0090344	0.303753
Volume of right thalamus	137	rs7148185	14	24520604	24512726	24527672	0.00406909	T	C	RP11-468E2.9	23	upstream	10.72	4	1	2	0.042	6.2e-07	0.0046582	0.563741
Volume of right thalamus	138	rs7145828	14	33303298	33292743	33309293	0.00413563	G	A	AKAP6	2730	intergenic	5.571	7	5	15	0.039	2.3e-06	-0.020374	0.00996093
Volume of right thalamus	139	rs56992115	14	74909411	74872187	74966763	0.00808606	A	G	SYNDIG1L	16605	intergenic	1.87	5	5	15	-0.04	1.8e-06	0.0095129	0.232777
Volume of right thalamus	140	rs72690737	14	79930644	79854885	79945162	0.000154143	C	T	NRXN3	0	intronic	0.982	7	5	15	0.058	1.2e-08	-0.003743	0.69528
Volume of right thalamus	141	rs7153849	14	91964683	91871672	92057960	0.00632689	G	A	SMEK1	0	intronic	2.952	6	4	5	0.04	1.5e-06	0.012062	0.129354
Volume of right thalamus	142	rs73347525	14	101255172	101255172	101255172	0.00588155	G	A	MEG3	0	ncRNA_intronic	5.467	4	5	15	-0.055	9.1e-07	-0.001598	0.87882
Volume of right thalamus	143	rs692390	15	41486990	41486990	41486990	0.00815265	A	G	EXD1	0	intronic	1.203	6	5	15	-0.054	1.9e-06	0.013307	0.188326
Volume of right thalamus	144	rs11070332	15	41809205	41801081	41833343	0.00107869	A	G	RPAP1	168	downstream	0.526	7	4	5	0.046	1.1e-07	-0.00042234	0.959476
Volume of right thalamus	145	rs117041619	15	47102329	47032642	47102329	0.00956803	C	T	RP11-627D16.1	5286	intergenic	4.166	7	9	15	0.089	1.7e-06	-0.001291	0.94337
Volume of right thalamus	146	rs117530276	15	57623333	57212756	57643090	0.0046493	T	C	RP11-358M11.4	4687	intergenic	10.87	4	5	15	0.11	6.7e-07	-0.0027957	0.901476
Volume of right thalamus	147	rs56215579	15	60716761	60702243	60807065	0.00222823	G	A	NARG2	0	intronic	2.531	4	4	5	-0.074	2.7e-07	-0.0024463	0.853556
Volume of right thalamus	148	rs4502156	15	62383155	62383155	62415736	3.85935e-06	C	T	NPM1P47	7650	intergenic	0.053	7	5	15	-0.054	1.6e-10	0.0029804	0.708712
Volume of right thalamus	149	rs34591043	15	77713586	77313571	77910620	2.41199e-13	G	A	HMG20A	0	intronic	12.34	4	1	1	0.08	1.4e-18	0.004285	0.622515
Volume of right thalamus	150	rs2351707	15	90384045	90362275	90450819	6.66722e-08	T	C	AP3S2:C15orf38-AP3S2	00:00:00	intronic	0.682	NA	4	5	-0.064	1.8e-12	0.0072899	0.408432
Volume of right thalamus	151	rs2301826	15	91525197	91502383	91561182	3.44517e-07	T	C	PRC1:PRC1-AS1	00:00:00	exonic	1.226	1a	2	4	0.067	3.7e-11	0.02315	0.0204456
Volume of right thalamus	152	rs6600191	16	295795	294243	315436	0.000602567	C	T	ITFG3	0	intronic	1.7	5	4	5	-0.061	7.8e-08	-0.011994	0.242985
Volume of right thalamus	153	rs62037465	16	14585833	14584770	14592434	0.0078527	T	C	PARN	0	intronic	4.1	4	5	5	0.084	1.4e-06	-0.006523	0.676394
Volume of right thalamus	154	rs12325539	16	30033633	29958216	30117253	0.0035916	C	T	DOC2A	0	intergenic	0.951	7	5	14	0.043	4.9e-07	0.0017695	0.825867
Volume of right thalamus	155	rs11649091	16	53845169	53596366	53877592	8.46215e-27	G	T	FTO	0	intronic	1.708	6	4	5	0.11	1.4e-36	-0.016444	0.0402995
Volume of right thalamus	156	rs8056814	16	75252327	75232528	75469551	5.2786e-09	A	G	CTRB1	570	upstream	1.271	4	1	15	-0.12	7.7e-14	-0.00098834	0.94534
Volume of right thalamus	157	rs2925979	16	81534790	81516383	81598387	6.67495e-08	C	T	CMIP	0	intronic	5.802	NA	1	5	-0.065	1.4e-12	0.0012343	0.886398
Volume of right thalamus	158	rs8071043	17	3988451	3881293	4166022	1.70976e-06	C	T	ZZEF1	0	intronic	0.238	7	4	4	0.058	6.7e-11	0.0049071	0.559101
Volume of right thalamus	159	rs4925109	17	17661802	17452631	18013854	1.78314e-05	G	A	RAI1	0	intronic	6.277	5	2	5	-0.054	1.3e-09	0.010591	0.220755
Volume of right thalamus	160	rs9891943	17	29730350	29730350	29735752	0.00659191	C	T	RAB11FIP4	0	intronic	10.03	6	5	14	0.047	3.1e-06	0.02252	0.0174181
Volume of right thalamus	161	rs11651755	17	36099840	36060515	36108231	5.43342e-11	T	C	HNF1B	0	intronic	0.619	5	5	13	-0.067	1e-15	-0.011325	0.155822
Volume of right thalamus	162	rs72628307	17	40799560	40566240	40960253	0.000582397	C	T	ATP5LP7	291	upstream	3.41	6	5	15	0.093	5.6e-08	-0.0045528	0.773019
Volume of right thalamus	163	rs6504584	17	46941419	46835629	47145848	4.4451e-05	T	G	CALCOCO2	0	UTR3	0.093	6	4	4	-0.052	2.8e-09	-0.0033075	0.690494
Volume of right thalamus	164	rs11870068	17	65944515	65634625	66098154	4.26973e-05	C	A	BPTF	0	intronic	3.071	5	4	4	0.06	6e-09	-0.019606	0.0511211
Volume of right thalamus	165	rs62084913	17	72773047	72754924	72788369	0.000530034	T	C	TMEM104	0	intronic	4.3	4	1	2	-0.046	1.3e-07	-0.017377	0.0298195
Volume of right thalamus	166	rs72926932	18	53050646	52848102	53428347	2.06891e-05	C	A	TCF4	0	intronic	4.843	7	4	15	0.087	3.1e-09	-0.030801	0.0343005
Volume of right thalamus	167	rs8097210	18	57857135	57732418	57913434	0.000990619	G	T	RP11-795H16.2	6652	intergenic	2.456	5	5	15	0.05	1.1e-07	-0.0044303	0.622429
Volume of right thalamus	168	rs12454712	18	60845884	60845884	60845884	0.000185247	C	T	BCL2	0	intronic	16.2	2b	1	7	-0.05	2.3e-08	-0.011956	0.140958
Volume of right thalamus	169	rs9947946	18	74515017	74515017	74515017	0.00815863	T	G	RP11-162A12.2	0	intronic	0.524	6	5	5	0.042	1.5e-06	-0.0043568	0.60324
Volume of right thalamus	170	rs4804833	19	7970635	7968168	7978430	0.00345424	G	A	MAP2K7	0	intronic	7.909	4	1	5	-0.042	1.2e-06	0.018134	0.0253571
Volume of right thalamus	171	rs58542926	19	19379549	19329924	19746151	9.10496e-05	T	C	AC138430.4:TM6SF2	00:00:00	exonic	23.8	5	4	14	0.09	9.5e-09	0.020809	0.16485
Volume of right thalamus	172	rs429358	19	45411941	45337918	45428234	6.47442e-11	C	T	APOE	0	exonic	12.64	5	1	14	-0.093	2.5e-14	-0.058063	1.39733e-07
Volume of right thalamus	173	rs10406431	19	46157019	46147527	46178661	2.35961e-05	G	A	RN7SL836P	1958	intergenic	10.64	3a	7	15	-0.052	1.4e-09	-0.0046413	0.559667
Volume of right thalamus	174	rs7255995	19	47564968	47564643	47621316	0.0020068	G	T	ZC3H4	2475	intergenic	6.713	7	2	5	0.048	3.2e-07	-0.010481	0.234202
Volume of right thalamus	175	rs13041756	20	21466795	21451139	21511318	0.000683347	C	T	RP5-984P4.1	2086	intergenic	1.379	7	5	14	0.072	6.7e-08	-0.0032524	0.800875
Volume of right thalamus	176	rs12625671	20	42994812	42993114	43042364	1.99176e-05	C	T	HNF4A	0	intronic	9.601	7	4	15	0.079	1.3e-09	-0.012122	0.34764
Volume of right thalamus	177	rs1206760	20	45582472	45582472	45590298	0.00192347	A	G	EYA2	0	intronic	0.016	5	5	15	-0.043	3.3e-07	-0.011005	0.171021
Volume of right thalamus	178	rs13042290	20	51246202	50912495	51263833	0.00707685	G	A	RP4-723E3.1	0	ncRNA_intronic	14.25	6	9	15	-0.048	1.4e-06	-0.0089933	0.337233
Volume of right thalamus	179	rs6100252	20	57426449	57426449	57435532	0.00354358	T	G	GNAS	0	intronic	2.979	4	1	10	-0.055	5.9e-07	0.0099742	0.315697
Volume of right thalamus	180	rs6006393	22	30590026	30135928	30654000	4.33273e-06	C	T	RP3-438O4.4	0	ncRNA_intronic	1.025	4	5	5	0.088	1.9e-10	0.0063839	0.607156
Volume of right thalamus	181	rs738408	22	44324730	44324730	44345771	0.000222504	T	C	PNPLA3	0	exonic	0.85	NA	3	4	0.055	2.5e-08	0.01192	0.215288
Volume of right thalamus	182	rs36138276	22	50422348	50353919	50457041	0.00128005	A	G	IL17REL	10593	intergenic	10.5	3a	1	13	-0.046	1.4e-07	-0.0018872	0.813578
Volume of right caudate	1	rs3768321	1	40035928	39550621	40092933	1.28161e-11	T	G	PABPC4:RP11-69E11.8	00:00:00	ncRNA_intronic	20.9	7	4	4	0.086	9.7e-17	-0.0039774	0.692676
Volume of right caudate	2	rs76517366	1	72029085	72029085	72287808	0.00309683	T	C	NEGR1	0	intronic	17.77	5	5	15	0.1	4e-07	0.012268	0.451742
Volume of right caudate	3	rs2613508	1	72833582	72724409	72839774	0.00808429	T	C	RPL31P12	66069	intergenic	3.943	NA	5	15	0.052	1.5e-06	0.011579	0.24022
Volume of right caudate	4	rs1127215	1	117532790	117529458	117546611	0.000451434	T	C	PTGFRN	0	UTR3	2.461	5	2	5	-0.047	4e-08	-0.0032587	0.683927
Volume of right caudate	5	rs1493694	1	120526982	120437718	120554134	1.42849e-05	T	C	NOTCH2	0	intronic	0.993	6	3	5	0.082	7e-10	-0.0032699	0.798927
Volume of right caudate	6	rs145904381	1	151017991	150314457	151279323	0.000405218	C	T	BNIPL	0	intronic	2.755	5	4	5	-0.23	3.8e-08	-0.041539	0.254226
Volume of right caudate	7	rs36055936	1	177816796	177793990	177894591	0.00228498	T	G	SEC16B	76294	intergenic	3.263	7	7	15	0.054	2.7e-07	-0.0041619	0.669931
Volume of right caudate	8	rs7538328	1	205125662	205039295	205216110	0.00542515	C	T	DSTYK	0	intronic	10.89	NA	3	8	0.047	9.4e-07	-0.012823	0.168997
Volume of right caudate	9	rs340874	1	214159256	214009019	214287420	7.07371e-10	C	T	PROX1-AS1:PROX1	00:00:00	ncRNA_intronic	13.3	NA	1	13	0.065	8.2e-15	0.0011841	0.882048
Volume of right caudate	10	rs4846567	1	219750717	219622596	219798632	1.04492e-07	T	G	RP11-95P13.2	19673	intergenic	14.9	5	5	15	-0.065	2.2e-12	6.9011e-05	0.993626
Volume of right caudate	11	rs348330	1	229672955	229672955	229672955	0.00452769	A	G	ABCB10	0	intronic	4.01	NA	4	4	-0.044	6.4e-07	0.0047316	0.565106
Volume of right caudate	12	rs291367	1	235690800	235582272	235705921	0.0021869	A	G	RP4-534P7.2	6816	intergenic	0.005	5	5	15	-0.05	2.6e-07	0.005738	0.48146
Volume of right caudate	13	rs13386804	2	25692112	25635264	25710090	0.00492033	T	G	DTNB	0	intronic	1.058	7	5	15	0.045	7e-07	0.00070953	0.934211
Volume of right caudate	14	rs1260326	2	27730940	27556721	27752871	2.3598e-07	C	T	GCKR	0	exonic	13.22	5	5	15	0.059	6e-12	0.0041456	0.608793
Volume of right caudate	15	rs75330033	2	43697723	43200107	43907630	1.43715e-12	G	A	THADA	0	intronic	11.95	6	4	5	-0.12	1e-16	0.036342	0.00572005
Volume of right caudate	16	rs184418755	2	54421356	54421356	54421356	0.00701303	C	T	ACYP2	0	intronic	8.333	7	5	15	0.2	1.3e-06	-0.0584	0.18381
Volume of right caudate	17	rs4140918	2	59652694	59626765	59664054	0.00644455	A	G	RP11-444A22.1:AC007131.2	00:00:00	ncRNA_intronic	6.809	NA	5	15	-0.041	1.1e-06	-0.0090207	0.254484
Volume of right caudate	18	rs243019	2	60585806	60546132	60586100	3.35339e-07	C	T	AC007381.2	544	downstream	12.31	NA	2	15	0.056	1.1e-11	0.01106	0.165794
Volume of right caudate	19	rs2249105	2	65287896	65238344	65361059	1.69563e-06	G	A	CEP68	0	intronic	1.193	1f	5	5	-0.055	1.1e-10	0.016366	0.0458142
Volume of right caudate	20	rs7569257	2	65656976	65633190	65707760	4.18721e-05	A	G	SPRED2	0	intronic	5.633	4	1	5	-0.049	7.8e-09	0.01986	0.0140572
Volume of right caudate	21	rs17749826	2	79213468	79183516	79219390	0.0049493	A	G	REG3G	39343	intergenic	0.007	7	5	15	0.11	8.3e-07	-0.028883	0.172584
Volume of right caudate	22	rs10460461	2	121349906	121342814	121353119	6.15029e-05	A	G	AC073257.1	34220	intergenic	0.329	4	5	14	-0.049	4.1e-09	-0.0068153	0.394003
Volume of right caudate	23	rs35025729	2	152000796	151999891	152110098	0.00962756	T	C	AC018731.3	0	ncRNA_intronic	3.014	7	14	15	-0.046	1.9e-06	0.01098	0.242047
Volume of right caudate	24	rs6743795	2	161122134	161087411	161340775	2.82056e-05	G	A	ITGB6	0	intergenic	3.975	4	5	15	0.057	1.6e-09	0.0046484	0.595086
Volume of right caudate	25	rs79953491	2	165555539	165501849	165822558	3.63013e-07	G	A	COBLL1	0	intronic	6.206	7	4	15	-0.085	9.7e-12	-0.0034752	0.774854
Volume of right caudate	26	rs4673711	2	213829682	213807273	213835977	0.00115422	T	C	AC079610.1	0	ncRNA_intronic	1.135	6	4	15	-0.048	1.2e-07	0.0049676	0.559011
Volume of right caudate	27	rs2972146	2	227100698	226813783	227228251	4.37114e-25	T	G	AC068138.1	50610	intergenic	2.111	NA	5	15	0.099	6.7e-31	0.011827	0.15236
Volume of right caudate	28	rs11709077	3	12336507	12027240	12473045	5.77727e-13	A	G	PPARG	0	intronic	11.87	2b	1	15	-0.11	3.7e-18	-0.0098243	0.41835
Volume of right caudate	29	rs150505252	3	14892401	14892401	14892401	0.00876531	G	A	FGD5	0	intronic	2.439	5	5	14	0.22	1.6e-06	0.0456	0.333534
Volume of right caudate	30	rs77173147	3	23212597	23187407	23644184	0.000247501	C	T	UBE2E2-AS1	23963	intergenic	2.651	5	5	15	-0.085	2.2e-08	-0.018945	0.214734
Volume of right caudate	31	rs6766511	3	35659344	35659344	35671555	0.00968019	G	T	ARPP21	21092	intergenic	0.523	6	14	15	0.041	1.7e-06	0.0010751	0.896553
Volume of right caudate	32	rs71328912	3	47065255	46939136	47506230	0.00258116	T	C	SETD2	0	intronic	0.153	5	4	5	0.069	3.1e-07	0.00087987	0.940377
Volume of right caudate	33	rs7640294	3	53130913	53103155	53139977	0.00499655	A	C	RP11-894J14.5:RFT1	00:00:00	intronic	0.179	7	4	5	0.042	7.4e-07	-0.0063983	0.420833
Volume of right caudate	34	rs4504165	3	64701890	64698714	64730121	1.29312e-08	C	T	ADAMTS9-AS2	0	ncRNA_intronic	1.05	5	5	15	-0.067	2.1e-13	-0.0025365	0.770495
Volume of right caudate	35	rs6438234	3	114913508	114822794	114959485	0.00119867	G	A	ZBTB20	47389	intergenic	21.6	5	1	15	0.051	1.5e-07	-0.014317	0.131181
Volume of right caudate	36	rs11708067	3	123065778	122936084	123137791	2.02728e-13	G	A	ADCY5	0	intronic	19.37	4	4	15	-0.09	1e-18	-0.0034359	0.708468
Volume of right caudate	37	rs7642311	3	168223132	168212861	168269402	0.00400924	G	A	EGFEM1P	0	ncRNA_intronic	8.591	4	5	15	-0.062	5.7e-07	0.011863	0.325334
Volume of right caudate	38	rs9873618	3	170733076	170548978	170766618	7.87586e-12	A	G	SLC2A2	0	intronic	9.82	7	3	15	-0.077	5.8e-17	0.0040852	0.640605
Volume of right caudate	39	rs6769511	3	185530290	184760053	185550500	4.04378e-26	C	T	IGF2BP2	0	intronic	12.66	5	2	15	0.11	2.4e-32	-0.0086005	0.315152
Volume of right caudate	40	rs3887925	3	186665645	186661006	186680644	2.28486e-05	T	C	ST6GAL1	0	intronic	3.464	5	2	5	0.051	1.2e-09	9.0398e-05	0.99098
Volume of right caudate	41	rs4686471	3	187740899	187740295	187755222	3.98575e-06	C	T	RP11-132N15.1	19120	intergenic	0.264	5	5	15	0.054	1.6e-10	0.0047583	0.56079
Volume of right caudate	42	rs1531583	4	744972	695912	790263	0.00260852	T	G	PCGF3	0	intronic	0.309	6	4	4	0.099	4.3e-07	-0.034768	0.092619
Volume of right caudate	43	rs56337234	4	1784403	1781686	1784403	0.000131032	T	C	FGFR3	10630	intergenic	1.442	4	2	15	-0.051	9.5e-09	-0.0035908	0.649412
Volume of right caudate	44	rs1046320	4	6304344	6263996	6329107	3.68114e-17	A	G	WFS1	0	UTR3	1.13	1f	4	4	0.085	7.9e-23	0.001342	0.867607
Volume of right caudate	45	rs2610986	4	18037231	17792869	18053698	0.000989703	T	C	LCORL	13731	intergenic	0.238	NA	14	15	0.049	1e-07	-0.0038964	0.6468
Volume of right caudate	46	rs10938398	4	45186139	45071269	45186139	0.0002252	A	G	RP11-362I1.1	132469	intergenic	1.094	5	5	15	0.047	1.8e-08	0.0042942	0.591957
Volume of right caudate	47	rs4330370	4	77545018	77513071	77619296	0.00575901	T	G	SHROOM3	0	intronic	0.947	5	2	7	0.041	9.5e-07	0.0094129	0.241552
Volume of right caudate	48	rs6821438	4	95091911	94999873	95317785	0.000129099	G	A	RP11-363G15.2	0	ncRNA_intronic	1.739	5	5	15	-0.048	9.7e-09	0.007	0.374774
Volume of right caudate	49	rs3796460	4	96112454	96104799	96118696	0.00984933	C	T	UNC5C	0	intronic	4.592	NA	4	15	-0.044	1.8e-06	-0.0052434	0.550339
Volume of right caudate	50	rs7691873	4	103987899	103605916	104140848	0.00399091	C	T	SLC9B2	0	intronic	7.258	6	4	5	-0.042	6.2e-07	-0.010816	0.179664
Volume of right caudate	51	rs17035289	4	106048291	106048291	106055150	0.00405693	C	T	RP11-556I14.1	7133	intergenic	5.501	5	5	15	0.054	5.5e-07	0.0028316	0.79569
Volume of right caudate	52	rs13434765	4	153499458	153252061	153520475	1.92674e-06	G	A	RP11-555K12.1	25941	intergenic	5.344	4	2	15	-0.059	7e-11	-0.0063097	0.467951
Volume of right caudate	53	rs56092939	4	185716057	185672745	185730750	2.89188e-05	C	T	ACSL1	0	intronic	8.263	5	4	5	-0.072	1.6e-09	0.0015448	0.891668
Volume of right caudate	54	rs879253	5	14794868	14794868	14857224	0.00366098	T	C	ANKH	0	intronic	2.914	NA	4	15	-0.042	4.8e-07	-0.0013639	0.863818
Volume of right caudate	55	rs12187196	5	44683819	44629545	44941630	0.000250367	C	A	RP11-503D12.1	14713	intergenic	2.464	7	14	15	0.048	2e-08	0.0019656	0.807953
Volume of right caudate	56	rs17261179	5	51791225	51749342	51794898	0.00910369	C	T	CTD-2141G3.1	84163	intergenic	9.07	6	5	15	-0.04	1.6e-06	-0.0041573	0.601465
Volume of right caudate	57	rs255761	5	53321956	53268762	53344452	9.9158e-06	T	G	ARL15	0	intronic	2.633	NA	5	15	0.064	4.5e-10	-0.00062741	0.949343
Volume of right caudate	58	rs465002	5	55808475	55794632	55868097	1.16686e-08	T	C	AC022431.2	0	intronic	13.68	NA	5	15	0.07	1.8e-13	0.00055749	0.95097
Volume of right caudate	59	rs2307111	5	75003678	74568235	75038431	1.52686e-05	C	T	POC5	0	exonic	15.77	5	4	5	-0.052	8.3e-10	-0.0081916	0.31042
Volume of right caudate	60	rs7732130	5	76435004	76424949	76435346	4.69877e-08	A	G	ZBED3-AS1	0	ncRNA_intronic	1.744	3a	2	15	-0.065	1.5e-12	-0.014599	0.0841201
Volume of right caudate	61	rs3733893	5	78532658	78416416	78620841	2.6569e-05	T	C	JMY	0	exonic	17.37	2b	1	1	-0.052	1.6e-09	-0.0086126	0.298573
Volume of right caudate	62	rs436064	5	81069494	81069494	81069494	0.00867866	C	T	SSBP2	21877	intergenic	0.177	NA	2	15	-0.04	1.5e-06	-0.0040602	0.611984
Volume of right caudate	63	rs75432112	5	102586407	101584734	102973337	4.05673e-11	A	G	CTC-503K11.2	0	ncRNA_intronic	0.327	7	5	15	0.16	5.4e-16	-0.026904	0.145409
Volume of right caudate	64	rs11747528	5	133976554	133976554	134149075	0.00927865	T	C	SAR1B	0	intronic	0.31	6	5	15	-0.044	1.6e-06	-0.00069079	0.935925
Volume of right caudate	65	rs17057112	5	159213685	159193485	159254205	0.00363702	G	A	AC011343.1	0	ncRNA_intronic	0.271	5	5	15	0.079	4.8e-07	-0.0069882	0.670471
Volume of right caudate	66	rs9405331	6	7204736	6992891	7317551	1.11083e-05	A	G	RREB1	0	intronic	1.11	7	2	4	-0.052	5.6e-10	0.0074428	0.354315
Volume of right caudate	67	rs9350272	6	20720818	20485864	21027761	4.62451e-26	G	A	CDKAL1	0	intronic	2.077	6	5	15	0.14	4e-39	-0.0085868	0.411443
Volume of right caudate	68	rs1929899	6	38892817	38892817	38968249	0.00236759	A	G	DNAH8:RP1-207H1.3	00:00:00	ncRNA_exonic	19.61	NA	5	15	-0.057	5e-07	-0.021733	0.0452793
Volume of right caudate	69	rs6937438	6	43815364	43802563	43829941	7.58195e-07	A	G	RP11-344J7.2	4129	intergenic	17.29	5	5	15	-0.057	5.5e-10	0.035948	3.68638e-05
Volume of right caudate	70	rs2784200	6	51481671	51412786	51496866	0.00570986	C	T	RP3-335N17.2:PKHD1	00:00:00	ncRNA_intronic	0.531	6	5	15	0.068	8.8e-07	0.0095242	0.449707
Volume of right caudate	71	rs10457469	6	126083658	126052359	126116953	0.0034716	A	G	HEY2	1242	intergenic	0.025	7	5	14	0.037	8.3e-06	-0.02698	0.000680299
Volume of right caudate	72	rs11759026	6	126792095	126623947	127080700	8.26464e-06	G	A	MIR588	13681	intergenic	7.446	7	5	15	0.061	4e-10	-0.009288	0.326385
Volume of right caudate	73	rs719727	6	127414838	127399045	127437399	0.00147106	G	A	RSPO3	24910	intergenic	9.495	NA	5	15	-0.051	1.6e-07	0.0049156	0.590419
Volume of right caudate	74	rs1573090	6	137302159	137286900	137305466	8.18676e-07	G	T	RP11-55K22.5	1142	intergenic	0.151	NA	5	14	-0.056	2.6e-11	0.0057405	0.4783
Volume of right caudate	75	rs4709746	6	164133001	164092706	164133001	0.00455238	T	C	RP1-230L10.1	0	ncRNA_intronic	4.13	2b	2	15	-0.063	6.6e-07	0.0098081	0.396342
Volume of right caudate	76	rs7801928	7	13894939	13887349	13897920	0.00320114	T	C	AC005019.3	0	ncRNA_intronic	2.591	5	5	15	0.043	4.1e-07	0.0033867	0.671723
Volume of right caudate	77	rs6972333	7	15051643	14859137	15065467	1.77014e-08	A	G	AC006045.3	25943	intergenic	0.165	7	5	15	0.06	3.6e-13	0.0087883	0.268615
Volume of right caudate	78	rs1708302	7	28198677	28138193	28260312	3.5454e-22	T	C	JAZF1	0	intronic	0.366	NA	4	5	-0.091	3.8e-28	0.0027437	0.72835
Volume of right caudate	79	rs917195	7	30728452	30727920	30728557	0.00140957	T	C	CRHR2	0	intronic	16.19	2b	5	14	-0.054	1.5e-07	0.0020758	0.827094
Volume of right caudate	80	rs878521	7	44255643	44188220	44265179	1.6822e-07	A	G	CAMK2B	1105	intergenic	0.375	5	4	5	0.067	4.6e-12	0.010511	0.249385
Volume of right caudate	81	rs1562396	7	130457914	130422934	130468190	2.71233e-05	G	A	RP11-36B6.1	17052	intergenic	7.509	6	9	15	0.055	1.5e-09	-0.0029526	0.72882
Volume of right caudate	82	rs3802125	7	156970563	156931337	157077842	4.9164e-05	C	A	UBE3C	0	intronic	4.855	NA	4	4	-0.053	3.2e-09	0.0077795	0.352411
Volume of right caudate	83	rs60240827	8	10810250	8092025	11457248	1.29034e-05	T	C	XKR6	0	intronic	2.71	6	5	15	-0.05	5.1e-09	-0.023381	0.0032144
Volume of right caudate	84	rs10096633	8	19830921	19819328	19934339	0.000773071	T	C	LPL	6151	intergenic	0.202	6	5	15	-0.069	8.3e-08	-0.015824	0.19084
Volume of right caudate	85	rs12544241	8	41514888	41430779	41563359	7.87463e-10	A	G	ANK1	0	intronic	2.706	4	2	14	0.065	9.9e-15	0.0039452	0.623103
Volume of right caudate	86	rs10097617	8	95961626	95832448	96128981	0.000730662	C	T	NDUFAF6:TP53INP1	00:00:00	UTR5	16.24	4	1	1	-0.045	7.2e-08	0.0071852	0.365283
Volume of right caudate	87	rs9650069	8	118204020	118182924	118236971	5.35729e-26	T	C	SLC30A8	15066	intergenic	0.463	5	8	15	-0.11	2.3e-32	0.0050557	0.554856
Volume of right caudate	88	rs17772814	8	128711742	128711742	128717697	8.17432e-05	A	G	CASC11	0	ncRNA_intronic	9.744	4	5	15	-0.097	6.3e-09	-0.019834	0.18555
Volume of right caudate	89	rs7838717	8	145504343	145245647	145639726	3.46415e-05	C	T	BOP1	0	intronic	1.739	5	3	5	-0.055	2e-09	0.0027324	0.744132
Volume of right caudate	90	rs35338539	9	4298589	4283137	4298589	0.000170145	A	G	GLIS3	0	intronic	22.2	2b	1	1	0.05	1.6e-08	-0.013078	0.121171
Volume of right caudate	91	rs7467618	9	19065295	19025693	19098967	0.00575416	C	T	HAUS6	0	intronic	7.576	7	4	4	0.041	1.8e-06	0.017202	0.0334349
Volume of right caudate	92	rs7020996	9	22129579	21995882	22139220	3.55259e-26	T	C	CDKN2B-AS1	8482	intergenic	5.239	7	2	15	-0.16	3.8e-33	-0.013563	0.245369
Volume of right caudate	93	rs1412234	9	28410683	28410683	28418511	0.000210973	C	T	LINGO2	0	intronic	6.015	4	7	15	0.049	3.3e-08	-0.018292	0.0312896
Volume of right caudate	94	rs12001437	9	34074476	34074476	34124860	0.000525094	C	T	RP11-537H15.3	9853	intergenic	3.181	4	1	15	0.047	5.1e-08	0.0093962	0.253425
Volume of right caudate	95	rs725959	9	81349608	81333004	81376062	0.00237494	T	G	MTND2P8	7027	intergenic	0.383	NA	15	15	-0.044	2.8e-07	0.00084867	0.916085
Volume of right caudate	96	rs17791513	9	81905590	81881830	81956349	1.76937e-05	G	A	CHCHD2P9	100628	intergenic	7.142	7	5	15	-0.1	9.2e-10	-0.0084783	0.606862
Volume of right caudate	97	rs2796441	9	84308948	84293453	84313464	7.06346e-07	A	G	RP11-154D17.1	0	ncRNA_intronic	19.86	NA	1	15	-0.053	5.1e-10	-0.02879	0.000301093
Volume of right caudate	98	rs117254233	9	96472583	96472583	96582490	0.00638601	A	G	PHF2	30713	intergenic	2.976	5	7	15	-0.18	1e-06	-0.014433	0.571163
Volume of right caudate	99	rs55653563	9	97001682	96912177	97009024	0.00419588	C	A	snoU13	5818	intergenic	8.827	7	2	15	-0.047	5.7e-07	0.00082047	0.927176
Volume of right caudate	100	rs505922	9	136149229	136137065	136184798	5.87078e-06	C	T	ABO	0	ncRNA_intronic	4.81	5	1	13	0.053	1.5e-09	0.023797	0.00535057
Volume of right caudate	101	rs28533815	9	139241828	139235415	139300876	5.77456e-09	C	T	GPSM1	0	intronic	0.787	5	2	5	0.082	1.1e-13	0.011311	0.217937
Volume of right caudate	102	rs11257655	10	12307894	12241815	12328010	1.02405e-13	T	C	RN7SL232P	3967	intergenic	8.818	4	2	15	0.088	6.3e-19	0.010546	0.277332
Volume of right caudate	103	rs3847343	10	71319071	71306424	71495726	7.12014e-06	A	G	NEUROG3	12382	intergenic	6.75	NA	5	14	0.055	3.1e-10	-0.0023272	0.777965
Volume of right caudate	104	rs703967	10	80953451	80940804	80989082	9.24395e-09	C	A	ZMIZ1	0	intronic	5.554	NA	4	5	-0.063	1.4e-13	0.0010951	0.890467
Volume of right caudate	105	rs1977833	10	94463945	93566126	94552173	2.88485e-26	A	G	Y_RNA	6310	intergenic	1.562	6	5	14	-0.11	3e-36	0.01111	0.166502
Volume of right caudate	106	rs1413615	10	99803197	99790944	99807046	0.00835478	T	C	CRTAC1	12611	intergenic	11.03	NA	5	14	-0.044	1.4e-06	-0.00099594	0.910437
Volume of right caudate	107	rs75933965	10	114749421	114596655	114942869	2.42747e-26	A	G	TCF7L2	0	intronic	21.7	3a	4	5	0.23	3.4e-43	-0.023682	0.123061
Volume of right caudate	108	rs2292626	10	124186714	124091572	124200854	5.04408e-09	T	C	PLEKHA1	0	intronic	11.82	7	4	5	-0.059	1.2e-12	-0.02429	0.00225165
Volume of right caudate	109	rs112352107	11	1702639	1683461	1702639	0.00465439	A	G	FAM99B	1859	intergenic	0.816	7	5	14	0.091	6.6e-07	-0.0080138	0.647262
Volume of right caudate	110	rs4929965	11	2197286	2118860	2198665	1.06028e-07	G	A	MIR4686	2917	intergenic	3.535	5	2	14	-0.063	3.1e-12	-0.011792	0.146923
Volume of right caudate	111	rs2237895	11	2857194	2690293	2892237	1.05135e-15	C	A	KCNQ1	0	intronic	0.273	5	5	15	0.083	6.1e-21	0.011588	0.147428
Volume of right caudate	112	rs5219	11	17409572	17087113	17422619	1.60463e-10	C	T	KCNJ11	0	exonic	13.58	5	3	5	-0.067	2.2e-15	-0.010154	0.218675
Volume of right caudate	113	rs145678014	11	32927778	32595598	32956492	0.000106006	T	G	QSER1	0	intronic	5.155	7	4	5	-0.13	7.8e-09	0.018362	0.33893
Volume of right caudate	114	rs1061810	11	43877934	43634973	43878534	1.17504e-06	A	C	HSD17B12:RP11-613D13.5	00:00:00	ncRNA_intronic	5.244	6	4	5	0.06	3.9e-11	0.0054267	0.532684
Volume of right caudate	115	rs1783541	11	65294799	65220206	65326154	0.000419903	T	C	SCYL1	0	intronic	2.629	6	3	4	0.058	3.7e-08	-0.0046392	0.627018
Volume of right caudate	116	rs11820019	11	69448758	69448758	69463679	0.00564534	C	T	CCND1	7096	intergenic	0.489	5	5	14	-0.14	9.8e-07	0.033271	0.177284
Volume of right caudate	117	rs74333814	11	72457487	72401101	72851463	1.35762e-11	T	C	ARAP1	0	intronic	1.839	5	2	5	-0.095	9.7e-17	0.0012333	0.910582
Volume of right caudate	118	rs11020124	11	92690661	92668826	92727874	3.4693e-15	C	T	RP11-676F20.1	8301	intergenic	0.439	6	5	15	0.086	1.2e-20	0.0029387	0.736241
Volume of right caudate	119	rs1900385	11	93014343	93013387	93063200	0.00498992	G	T	RP11-755E23.3	40008	intergenic	5.003	NA	5	15	0.041	8.4e-07	0.010892	0.172147
Volume of right caudate	120	rs7131465	11	113300022	113259332	113315355	0.00329132	C	A	DRD2	0	intronic	1.891	6	5	15	-0.042	9e-07	-0.017317	0.0315718
Volume of right caudate	121	rs549798	11	121940411	121900440	121964569	0.00203754	G	A	RP11-166D19.1	0	ncRNA_intronic	7.971	NA	1	15	0.043	2.5e-07	-0.0088	0.26711
Volume of right caudate	122	rs7129690	11	128383077	128383077	128398938	0.00586462	C	T	ETS1	0	intronic	7.36	6	3	4	0.058	8.8e-07	-0.0013146	0.902641
Volume of right caudate	123	rs76895963	12	4384844	4288001	4406836	1.43903e-26	G	T	CCND2-AS1:CCND2	00:00:00	ncRNA_intronic	14	4	1	1	-0.47	9.1e-34	-0.060271	0.0530884
Volume of right caudate	124	rs10842994	12	27965150	27810034	27967279	3.17183e-10	T	C	RN7SKP15	5826	intergenic	4.53	5	5	15	-0.084	3.8e-15	0.0067449	0.500853
Volume of right caudate	125	rs2446770	12	66210621	66164800	66389968	1.30013e-08	C	T	RPSAP52	0	ncRNA_intronic	4.723	7	4	15	0.1	2.2e-13	-0.0069871	0.601991
Volume of right caudate	126	rs1798089	12	71538310	71397788	71663102	7.80505e-07	C	T	TSPAN8	0	intronic	2.256	NA	4	15	-0.057	2.4e-11	-0.0036708	0.652649
Volume of right caudate	127	rs3764002	12	108618630	108609634	108629780	0.00108933	T	C	WSCD2	0	exonic	28.1	7	4	15	-0.048	4.2e-07	0.022866	0.0103848
Volume of right caudate	128	rs56158042	12	121455589	121068353	121604314	4.30611e-12	A	G	C12orf43	1283	intergenic	2.967	5	5	15	-0.076	3.8e-17	-0.0097591	0.25247
Volume of right caudate	129	rs12820906	12	123493123	123447928	123891865	0.00198173	G	A	PITPNM2	0	intronic	1.937	5	4	4	-0.05	2.3e-07	-0.0067567	0.461052
Volume of right caudate	130	rs35318451	12	133068484	133066392	133151607	0.0020762	A	G	FBRSL1	0	intronic	7.476	2b	1	2	0.048	2.4e-07	-0.0038254	0.650774
Volume of right caudate	131	rs34584161	13	26776999	26776255	26818902	0.00167489	G	A	RNF6	0	intergenic	4.899	5	4	5	-0.051	1.9e-07	-0.0080726	0.385079
Volume of right caudate	132	rs576674	13	33554302	33554302	33562505	0.00047763	A	G	TOMM22P3	25762	intergenic	6.746	5	5	15	-0.061	4.5e-08	-0.01119	0.292059
Volume of right caudate	133	rs7982880	13	66764032	66763025	66775613	0.00783962	A	C	MIR4704	28349	intergenic	0.784	6	9	15	-0.042	2.4e-06	-0.017421	0.0430427
Volume of right caudate	134	rs1327315	13	80708732	80620642	80767182	4.19062e-10	T	C	SPRY2	201378	intergenic	12.32	3a	2	15	-0.073	5.5e-15	-0.0076905	0.381338
Volume of right caudate	135	rs7148185	14	24520604	24512726	24527672	0.00366788	T	C	RP11-468E2.9	23	upstream	10.72	4	1	2	0.042	6.2e-07	-0.012712	0.115152
Volume of right caudate	136	rs56992115	14	74909411	74884806	74966763	0.00994789	A	G	SYNDIG1L	16605	intergenic	1.87	5	5	15	-0.04	1.8e-06	0.0033823	0.671367
Volume of right caudate	137	rs72690737	14	79930644	79833494	79945162	0.000141323	C	T	NRXN3	0	intronic	0.982	7	5	15	0.058	1.2e-08	-0.013039	0.172401
Volume of right caudate	138	rs7153849	14	91964683	91871672	92057960	0.00884526	G	A	SMEK1	0	intronic	2.952	6	4	5	0.04	1.5e-06	-0.00028799	0.971114
Volume of right caudate	139	rs73347525	14	101255172	101255172	101255172	0.00571301	G	A	MEG3	0	ncRNA_intronic	5.467	4	5	15	-0.055	9.1e-07	-0.01066	0.309101
Volume of right caudate	140	rs692390	15	41486990	41486990	41486990	0.00798819	A	G	EXD1	0	intronic	1.203	6	5	15	-0.054	1.9e-06	0.017405	0.0852904
Volume of right caudate	141	rs11070332	15	41809205	41801081	41833343	0.00106833	A	G	RPAP1	168	downstream	0.526	7	4	5	0.046	1.1e-07	-0.0058092	0.484619
Volume of right caudate	142	rs117041619	15	47102329	47032642	47102329	0.00955749	C	T	RP11-627D16.1	5286	intergenic	4.166	7	9	15	0.089	1.7e-06	-0.0077746	0.668821
Volume of right caudate	143	rs117530276	15	57623333	57212756	57643090	0.00474079	T	C	RP11-358M11.4	4687	intergenic	10.87	4	5	15	0.11	6.7e-07	0.0044772	0.84284
Volume of right caudate	144	rs56215579	15	60716761	60702243	60807065	0.00188919	G	A	NARG2	0	intronic	2.531	4	4	5	-0.074	2.7e-07	0.020963	0.113708
Volume of right caudate	145	rs4502156	15	62383155	62383155	62415736	2.92269e-06	C	T	NPM1P47	7650	intergenic	0.053	7	5	15	-0.054	1.6e-10	0.013634	0.0874581
Volume of right caudate	146	rs35395156	15	67962763	67937755	68023809	0.00862721	G	A	MAP2K5	0	intronic	1.812	6	4	15	0.039	3.7e-06	0.018517	0.0222741
Volume of right caudate	147	rs34591043	15	77713586	77313571	77910620	2.46304e-13	G	A	HMG20A	0	intronic	12.34	4	1	1	0.08	1.4e-18	0.0063241	0.467498
Volume of right caudate	148	rs12440156	15	90420673	90362275	90450819	8.18948e-08	A	G	AP3S2:C15orf38-AP3S2	00:00:00	intronic	3.483	6	2	5	-0.065	1.7e-12	-0.0020547	0.817992
Volume of right caudate	149	rs2301826	15	91525197	91502383	91561182	1.00133e-06	T	C	PRC1:PRC1-AS1	00:00:00	exonic	1.226	1a	2	4	0.067	3.7e-11	0.012985	0.193504
Volume of right caudate	150	rs6600191	16	295795	294243	315436	0.000804993	C	T	ITFG3	0	intronic	1.7	5	4	5	-0.061	7.8e-08	0.0016671	0.871078
Volume of right caudate	151	rs62037465	16	14585833	14584770	14592434	0.00822249	T	C	PARN	0	intronic	4.1	4	5	5	0.084	1.4e-06	0.0079708	0.610028
Volume of right caudate	152	rs12325539	16	30033633	29958216	30118345	0.00130118	C	T	DOC2A	0	intergenic	0.951	7	5	14	0.043	4.9e-07	0.020341	0.0114314
Volume of right caudate	153	rs9922708	16	53831146	53596366	53877592	4.38364e-26	T	C	FTO	0	intronic	2.775	6	5	15	0.11	1.3e-42	-0.0071913	0.369675
Volume of right caudate	154	rs8056814	16	75252327	75232528	75469551	4.46336e-09	A	G	CTRB1	570	upstream	1.271	4	1	15	-0.12	7.7e-14	0.015051	0.296449
Volume of right caudate	155	rs2925979	16	81534790	81516383	81598387	6.0205e-08	C	T	CMIP	0	intronic	5.802	NA	1	5	-0.065	1.4e-12	0.0092371	0.285016
Volume of right caudate	156	rs8071043	17	3988451	3881293	4225303	2.18817e-07	C	T	ZZEF1	0	intronic	0.238	7	4	4	0.058	6.7e-11	-0.025573	0.00232916
Volume of right caudate	157	rs4925109	17	17661802	17452631	18013854	1.20937e-05	G	A	RAI1	0	intronic	6.277	5	2	5	-0.054	1.3e-09	0.018801	0.0297235
Volume of right caudate	158	rs11651755	17	36099840	36060515	36108231	1.01272e-10	T	C	HNF1B	0	intronic	0.619	5	5	13	-0.067	1e-15	0.0036082	0.651133
Volume of right caudate	159	rs72628307	17	40799560	40566240	40960253	0.000590245	C	T	ATP5LP7	291	upstream	3.41	6	5	15	0.093	5.6e-08	0.013696	0.385594
Volume of right caudate	160	rs6504584	17	46941419	46835629	47145848	4.36842e-05	T	G	CALCOCO2	0	UTR3	0.093	6	4	4	-0.052	2.8e-09	0.0079155	0.340612
Volume of right caudate	161	rs6504550	17	65894542	65634625	66097429	5.94742e-05	G	A	BPTF	0	intronic	0.933	7	4	4	0.055	3.8e-09	0.0046971	0.604477
Volume of right caudate	162	rs62084913	17	72773047	72773047	72784649	0.00123812	T	C	TMEM104	0	intronic	4.3	4	1	2	-0.046	1.3e-07	-0.0040212	0.615134
Volume of right caudate	163	rs72926932	18	53050646	53048885	53428347	5.11247e-05	C	A	TCF4	0	intronic	4.843	7	4	15	0.087	3.1e-09	-0.0013869	0.924075
Volume of right caudate	164	rs489693	18	57882787	57730948	57911330	0.000636264	A	C	RP11-795H16.2	17381	intergenic	0.325	5	9	15	0.046	1.8e-07	-0.020741	0.0143582
Volume of right caudate	165	rs12454712	18	60845884	60845884	60845884	0.000256043	C	T	BCL2	0	intronic	16.2	2b	1	7	-0.05	2.3e-08	-0.010144	0.211617
Volume of right caudate	166	rs9947946	18	74515017	74515017	74515017	0.0088139	T	G	RP11-162A12.2	0	intronic	0.524	6	5	5	0.042	1.5e-06	0.0011768	0.888348
Volume of right caudate	167	rs4804833	19	7970635	7968168	7978430	0.00747541	G	A	MAP2K7	0	intronic	7.909	4	1	5	-0.042	1.2e-06	0.00027505	0.972947
Volume of right caudate	168	rs58542926	19	19379549	19329924	19746151	0.000104305	T	C	AC138430.4:TM6SF2	00:00:00	exonic	23.8	5	4	14	0.09	9.5e-09	0.024307	0.104713
Volume of right caudate	169	rs429358	19	45411941	45387596	45428234	9.22441e-11	C	T	APOE	0	exonic	12.64	5	1	14	-0.093	2.5e-14	-0.035375	0.00133783
Volume of right caudate	170	rs10406431	19	46157019	46147527	46178661	2.44944e-05	G	A	RN7SL836P	1958	intergenic	10.64	3a	7	15	-0.052	1.4e-09	0.0067068	0.399245
Volume of right caudate	171	rs7255995	19	47564968	47563532	47621316	0.00203338	G	T	ZC3H4	2475	intergenic	6.713	7	2	5	0.048	3.2e-07	-0.015039	0.0878416
Volume of right caudate	172	rs13041756	20	21466795	21451139	21511318	0.00064192	C	T	RP5-984P4.1	2086	intergenic	1.379	7	5	14	0.072	6.7e-08	-0.016951	0.188656
Volume of right caudate	173	rs2268078	20	32596704	32514914	32729444	0.00184147	A	G	RALY	0	intronic	0.361	5	5	5	0.041	3.9e-06	0.02917	0.000424131
Volume of right caudate	174	rs1800961	20	43042364	42993114	43042364	1.73512e-05	T	C	HNF4A	0	exonic	22.3	3a	4	14	0.13	1.3e-09	0.038814	0.0842558
Volume of right caudate	175	rs1206760	20	45582472	45582472	45590298	0.00267879	A	G	EYA2	0	intronic	0.016	5	5	15	-0.043	3.3e-07	0.004043	0.615035
Volume of right caudate	176	rs13042290	20	51246202	51048341	51263833	0.00814393	G	A	RP4-723E3.1	0	ncRNA_intronic	14.25	6	9	15	-0.048	1.4e-06	-0.006295	0.501765
Volume of right caudate	177	rs6100252	20	57426449	57426449	57435532	0.00309453	T	G	GNAS	0	intronic	2.979	4	1	10	-0.055	5.9e-07	-0.01806	0.0692468
Volume of right caudate	178	rs6006393	22	30590026	30135928	30637884	4.14217e-06	C	T	RP3-438O4.4	0	ncRNA_intronic	1.025	4	5	5	0.088	1.9e-10	0.015428	0.214023
Volume of right caudate	179	rs738408	22	44324730	44324730	44345771	0.000291702	T	C	PNPLA3	0	exonic	0.85	NA	3	4	0.055	2.5e-08	0.0088235	0.359005
Volume of right caudate	180	rs36138276	22	50422348	50353919	50457041	0.00106946	A	G	IL17REL	10593	intergenic	10.5	3a	1	13	-0.046	1.4e-07	0.013101	0.101613
Volume of right putamen	1	rs16826069	1	39797055	39550621	40092933	5.77659e-13	G	A	MACF1	0	exonic	7.303	3a	4	4	0.082	9.7e-17	-0.030075	0.00197288
Volume of right putamen	2	rs76517366	1	72029085	72029085	72287808	0.00308928	T	C	NEGR1	0	intronic	17.77	5	5	15	0.1	4e-07	-0.0029474	0.856529
Volume of right putamen	3	rs2613508	1	72833582	72724409	72949290	0.00749342	T	C	RPL31P12	66069	intergenic	3.943	NA	5	15	0.052	1.5e-06	-0.0074131	0.452137
Volume of right putamen	4	rs1127215	1	117532790	117525810	117567526	4.49381e-05	T	C	PTGFRN	0	UTR3	2.461	5	2	5	-0.047	4e-08	0.042181	1.35738e-07
Volume of right putamen	5	rs1493694	1	120526982	120437718	120554134	1.36918e-05	T	C	NOTCH2	0	intronic	0.993	6	3	5	0.082	7e-10	0.0035663	0.781142
Volume of right putamen	6	rs145904381	1	151017991	150314457	151279323	0.000256082	C	T	BNIPL	0	intronic	2.755	5	4	5	-0.23	3.8e-08	-0.059704	0.101265
Volume of right putamen	7	rs4142027	1	177833576	177793990	177913519	0.000374746	T	C	SEC16B	59514	intergenic	14.52	7	5	15	0.054	3e-07	-0.030264	0.00206016
Volume of right putamen	8	rs7538328	1	205125662	205024573	205263304	0.000696807	C	T	DSTYK	0	intronic	10.89	NA	3	8	0.047	9.4e-07	-0.034469	0.000217621
Volume of right putamen	9	rs340874	1	214159256	214009019	214287420	7.1221e-10	C	T	PROX1-AS1:PROX1	00:00:00	ncRNA_intronic	13.3	NA	1	13	0.065	8.2e-15	-0.00018015	0.98199
Volume of right putamen	10	rs4846567	1	219750717	219622596	219798632	7.35489e-08	T	G	RP11-95P13.2	19673	intergenic	14.9	5	5	15	-0.065	2.2e-12	0.0098775	0.252877
Volume of right putamen	11	rs348330	1	229672955	229672955	229672955	0.00448648	A	G	ABCB10	0	intronic	4.01	NA	4	4	-0.044	6.4e-07	-0.0013719	0.867529
Volume of right putamen	12	rs291367	1	235690800	235579727	235706290	0.00162014	A	G	RP4-534P7.2	6816	intergenic	0.005	5	5	15	-0.05	2.6e-07	-0.0098057	0.228981
Volume of right putamen	13	rs13386804	2	25692112	25635264	25710090	0.0031209	T	G	DTNB	0	intronic	1.058	7	5	15	0.045	7e-07	0.012702	0.139473
Volume of right putamen	14	rs1260326	2	27730940	27548038	27752871	1.93801e-07	C	T	GCKR	0	exonic	13.22	5	5	15	0.059	6e-12	-0.0072775	0.368961
Volume of right putamen	15	rs387780	2	32502495	32499150	32836362	0.00867568	C	T	YIPF4	483	upstream	9.695	4	1	2	-0.038	1.9e-05	0.033367	7.9873e-05
Volume of right putamen	16	rs75330033	2	43697723	43419493	43907630	1.15475e-11	G	A	THADA	0	intronic	11.95	6	4	5	-0.12	1e-16	-0.0068993	0.599874
Volume of right putamen	17	rs184418755	2	54421356	54421356	54421356	0.00732823	C	T	ACYP2	0	intronic	8.333	7	5	15	0.2	1.3e-06	-0.018822	0.66839
Volume of right putamen	18	rs4140918	2	59652694	59626765	59664054	0.0062711	A	G	RP11-444A22.1:AC007131.2	00:00:00	ncRNA_intronic	6.809	NA	5	15	-0.041	1.1e-06	-0.0042196	0.594019
Volume of right putamen	19	rs243019	2	60585806	60546132	60586100	1.88105e-07	C	T	AC007381.2	544	downstream	12.31	NA	2	15	0.056	1.1e-11	-0.015203	0.0567806
Volume of right putamen	20	rs2249105	2	65287896	65238344	65361059	2.19951e-06	G	A	CEP68	0	intronic	1.193	1f	5	5	-0.055	1.1e-10	0.0093763	0.252575
Volume of right putamen	21	rs7569257	2	65656976	65619710	65707760	0.000103297	A	G	SPRED2	0	intronic	5.633	4	1	5	-0.049	7.8e-09	0.0041359	0.609074
Volume of right putamen	22	rs11694350	2	79219390	79183413	79219390	0.00346958	A	G	REG3G	33421	intergenic	0.204	7	7	14	0.11	1e-06	0.040356	0.0731307
Volume of right putamen	23	rs10460461	2	121349906	121305604	121353119	5.85522e-05	A	G	AC073257.1	34220	intergenic	0.329	4	5	14	-0.049	4.1e-09	-0.0045573	0.568696
Volume of right putamen	24	rs35025729	2	152000796	151999891	152110098	0.0047975	T	C	AC018731.3	0	ncRNA_intronic	3.014	7	14	15	-0.046	1.9e-06	-0.019417	0.0385567
Volume of right putamen	25	rs6743795	2	161122134	161087411	161340775	3.81894e-06	G	A	ITGB6	0	intergenic	3.975	4	5	15	0.057	1.6e-09	0.026665	0.00229668
Volume of right putamen	26	rs79953491	2	165555539	165501849	165822558	1.74115e-07	G	A	COBLL1	0	intronic	6.206	7	4	15	-0.085	9.7e-12	0.022624	0.0625893
Volume of right putamen	27	rs4673711	2	213829682	213807273	213835977	0.00109648	T	C	AC079610.1	0	ncRNA_intronic	1.135	6	4	15	-0.048	1.2e-07	-0.0033208	0.696081
Volume of right putamen	28	rs2943650	2	227105921	226813783	227228251	1.82557e-25	T	C	AC068138.1	55833	intergenic	1.675	7	5	15	0.099	5.8e-31	0.015435	0.0618728
Volume of right putamen	29	rs11709077	3	12336507	12027240	12473045	2.1636e-13	A	G	PPARG	0	intronic	11.87	2b	1	15	-0.11	3.7e-18	-0.023961	0.0483949
Volume of right putamen	30	rs150505252	3	14892401	14892401	14892401	0.00589421	G	A	FGD5	0	intronic	2.439	5	5	14	0.22	1.6e-06	0.070355	0.135694
Volume of right putamen	31	rs11917874	3	23220751	23187407	23644184	0.000268243	A	G	UBE2E2-AS1	15809	intergenic	1.332	6	14	15	-0.084	2.4e-08	-0.0078919	0.601714
Volume of right putamen	32	rs6766511	3	35659344	35659344	35696096	0.00835094	G	T	ARPP21	21092	intergenic	0.523	6	14	15	0.041	1.7e-06	0.0058165	0.481815
Volume of right putamen	33	rs71328912	3	47065255	46939136	47506230	0.00206131	T	C	SETD2	0	intronic	0.153	5	4	5	0.069	3.1e-07	-0.011274	0.337886
Volume of right putamen	34	rs7640294	3	53130913	53103155	53139977	0.00432789	A	C	RP11-894J14.5:RFT1	00:00:00	intronic	0.179	7	4	5	0.042	7.4e-07	-0.0062315	0.433052
Volume of right putamen	35	rs4504165	3	64701890	64698714	64730121	1.0757e-08	C	T	ADAMTS9-AS2	0	ncRNA_intronic	1.05	5	5	15	-0.067	2.1e-13	-0.0065483	0.451367
Volume of right putamen	36	rs6438234	3	114913508	114822794	114959485	0.00141867	G	A	ZBTB20	47389	intergenic	21.6	5	1	15	0.051	1.5e-07	-0.00018461	0.984471
Volume of right putamen	37	rs11708067	3	123065778	122936084	123137791	1.97085e-13	G	A	ADCY5	0	intronic	19.37	4	4	15	-0.09	1e-18	-0.0019226	0.834269
Volume of right putamen	38	rs7642311	3	168223132	168212861	168269402	0.0033472	G	A	EGFEM1P	0	ncRNA_intronic	8.591	4	5	15	-0.062	5.7e-07	0.011437	0.342981
Volume of right putamen	39	rs9873618	3	170733076	170548978	170766618	8.22766e-12	A	G	SLC2A2	0	intronic	9.82	7	3	15	-0.077	5.8e-17	0.00013556	0.98764
Volume of right putamen	40	rs9859406	3	185534482	184760053	185550500	3.48059e-26	A	G	IGF2BP2	0	intronic	0.869	5	1	5	0.11	2.4e-32	-0.0082433	0.337606
Volume of right putamen	41	rs3887925	3	186665645	186661006	186680644	2.20521e-05	T	C	ST6GAL1	0	intronic	3.464	5	2	5	0.051	1.2e-09	0.0015598	0.845343
Volume of right putamen	42	rs4686471	3	187740899	187740295	187755222	4.03575e-06	C	T	RP11-132N15.1	19120	intergenic	0.264	5	5	15	0.054	1.6e-10	0.00016527	0.983882
Volume of right putamen	43	rs1531583	4	744972	695912	744972	0.00320417	T	G	PCGF3	0	intronic	0.309	6	4	4	0.099	4.3e-07	-0.0057869	0.779543
Volume of right putamen	44	rs56337234	4	1784403	1781296	1785738	9.58135e-05	T	C	FGFR3	10630	intergenic	1.442	4	2	15	-0.051	9.5e-09	0.0098779	0.211115
Volume of right putamen	45	rs1046320	4	6304344	6263996	6329107	2.92642e-17	A	G	WFS1	0	UTR3	1.13	1f	4	4	0.085	7.9e-23	0.0036573	0.649606
Volume of right putamen	46	rs2610986	4	18037231	17792869	18053698	0.000348534	T	C	LCORL	13731	intergenic	0.238	NA	14	15	0.049	1e-07	0.019621	0.0210233
Volume of right putamen	47	rs10938398	4	45186139	45071269	45186139	0.000196959	A	G	RP11-362I1.1	132469	intergenic	1.094	5	5	15	0.047	1.8e-08	-0.0060903	0.447126
Volume of right putamen	48	rs4330370	4	77545018	77513071	77619296	0.00565579	T	G	SHROOM3	0	intronic	0.947	5	2	7	0.041	9.5e-07	-0.0041047	0.609579
Volume of right putamen	49	rs6821438	4	95091911	94999873	95317785	0.000126301	G	A	RP11-363G15.2	0	ncRNA_intronic	1.739	5	5	15	-0.048	9.7e-09	-0.0035184	0.655511
Volume of right putamen	50	rs3796461	4	96112425	96104799	96118696	0.00632826	C	T	UNC5C	0	intronic	0.684	NA	4	15	-0.044	1.8e-06	-0.01338	0.127488
Volume of right putamen	51	rs7691873	4	103987899	103605916	104140848	0.00332415	C	T	SLC9B2	0	intronic	7.258	6	4	5	-0.042	6.2e-07	0.0091921	0.254162
Volume of right putamen	52	rs17035289	4	106048291	106048291	106055150	0.0038791	C	T	RP11-556I14.1	7133	intergenic	5.501	5	5	15	0.054	5.5e-07	-0.0032266	0.767962
Volume of right putamen	53	rs13434765	4	153499458	153252061	153520475	1.51141e-06	G	A	RP11-555K12.1	25941	intergenic	5.344	4	2	15	-0.059	7e-11	0.0094865	0.275163
Volume of right putamen	54	rs1996546	4	185714289	185672745	185730750	2.70548e-05	T	G	ACSL1	0	intronic	0.422	3a	3	7	-0.072	1.6e-09	-0.0045019	0.691258
Volume of right putamen	55	rs879253	5	14794868	14794868	14857224	0.00178082	T	C	ANKH	0	intronic	2.914	NA	4	15	-0.042	4.8e-07	-0.015262	0.0549414
Volume of right putamen	56	rs12187196	5	44683819	44629545	44941630	0.000235083	C	A	RP11-503D12.1	14713	intergenic	2.464	7	14	15	0.048	2e-08	0.003465	0.668298
Volume of right putamen	57	rs17261179	5	51791225	51749342	51794898	0.00726379	C	T	CTD-2141G3.1	84163	intergenic	9.07	6	5	15	-0.04	1.6e-06	0.0079345	0.318838
Volume of right putamen	58	rs255761	5	53321956	53268762	53344452	3.96193e-06	T	G	ARL15	0	intronic	2.633	NA	5	15	0.064	4.5e-10	-0.021446	0.0298745
Volume of right putamen	59	rs465002	5	55808475	55794632	55868097	9.63223e-09	T	C	AC022431.2	0	intronic	13.68	NA	5	15	0.07	1.8e-13	0.0062068	0.493617
Volume of right putamen	60	rs2307111	5	75003678	74568235	75038431	1.23718e-05	C	T	POC5	0	exonic	15.77	5	4	5	-0.052	8.3e-10	-0.0094236	0.243254
Volume of right putamen	61	rs7732130	5	76435004	76424949	76454559	3.39915e-08	A	G	ZBED3-AS1	0	ncRNA_intronic	1.744	3a	2	15	-0.065	1.5e-12	-0.0153	0.0702749
Volume of right putamen	62	rs3733893	5	78532658	78416416	78620841	2.69339e-05	T	C	JMY	0	exonic	17.37	2b	1	1	-0.052	1.6e-09	-0.0034627	0.676005
Volume of right putamen	63	rs436064	5	81069494	81069494	81087534	0.00689915	C	T	SSBP2	21877	intergenic	0.177	NA	2	15	-0.04	1.5e-06	-0.0080182	0.316468
Volume of right putamen	64	rs75432112	5	102586407	101584734	102973337	5.60639e-11	A	G	CTC-503K11.2	0	ncRNA_intronic	0.327	7	5	15	0.16	5.4e-16	0.0056586	0.759434
Volume of right putamen	65	rs11747528	5	133976554	133976554	134149075	0.00694634	T	C	SAR1B	0	intronic	0.31	6	5	15	-0.044	1.6e-06	-0.0095889	0.264442
Volume of right putamen	66	rs17057112	5	159213685	159193485	159254205	0.00305503	G	A	AC011343.1	0	ncRNA_intronic	0.271	5	5	15	0.079	4.8e-07	-0.013504	0.410941
Volume of right putamen	67	rs9405331	6	7204736	6992891	7312590	6.29583e-06	A	G	RREB1	0	intronic	1.11	7	2	4	-0.052	5.6e-10	0.014756	0.0662979
Volume of right putamen	68	rs10946396	6	20660690	20483407	21031435	2.11215e-26	A	G	CDKAL1	0	intronic	4.468	6	5	15	0.11	1.6e-38	-0.01231	0.135653
Volume of right putamen	69	rs1929899	6	38892817	38892817	38968249	0.00186161	A	G	DNAH8:RP1-207H1.3	00:00:00	ncRNA_exonic	19.61	NA	5	15	-0.057	5e-07	-0.020641	0.05724
Volume of right putamen	70	rs6937438	6	43815364	43802563	43829941	6.16662e-06	A	G	RP11-344J7.2	4129	intergenic	17.29	5	5	15	-0.057	5.5e-10	0.016069	0.0651328
Volume of right putamen	71	rs2784200	6	51481671	51412786	51496866	0.00444839	C	T	RP3-335N17.2:PKHD1	00:00:00	ncRNA_intronic	0.531	6	5	15	0.068	8.8e-07	0.013617	0.279827
Volume of right putamen	72	rs11759026	6	126792095	126623947	127080700	8.50767e-06	G	A	MIR588	13681	intergenic	7.446	7	5	15	0.061	4e-10	-0.002346	0.80422
Volume of right putamen	73	rs719727	6	127414838	127399045	127437399	0.00101524	G	A	RSPO3	24910	intergenic	9.495	NA	5	15	-0.051	1.6e-07	-0.012362	0.175869
Volume of right putamen	74	rs1573090	6	137302159	137286900	137305466	7.58137e-07	G	T	RP11-55K22.5	1142	intergenic	0.151	NA	5	14	-0.056	2.6e-11	-0.004134	0.609621
Volume of right putamen	75	rs4709746	6	164133001	164092706	164133001	0.00456829	T	C	RP1-230L10.1	0	ncRNA_intronic	4.13	2b	2	15	-0.063	6.6e-07	0.002212	0.848303
Volume of right putamen	76	rs7801928	7	13894939	13886654	13897920	0.00277814	T	C	AC005019.3	0	ncRNA_intronic	2.591	5	5	15	0.043	4.1e-07	-0.005731	0.473282
Volume of right putamen	77	rs6972333	7	15051643	14859137	15065467	1.81038e-08	A	G	AC006045.3	25943	intergenic	0.165	7	5	15	0.06	3.6e-13	-0.0050135	0.527983
Volume of right putamen	78	rs1708302	7	28198677	28138193	28260312	2.69666e-22	T	C	JAZF1	0	intronic	0.366	NA	4	5	-0.091	3.8e-28	-0.0042878	0.587286
Volume of right putamen	79	rs917195	7	30728452	30716643	30728557	0.00114251	T	C	CRHR2	0	intronic	16.19	2b	5	14	-0.054	1.5e-07	0.0089419	0.346737
Volume of right putamen	80	rs878521	7	44255643	44188220	44365863	1.89679e-07	A	G	CAMK2B	1105	intergenic	0.375	5	4	5	0.067	4.6e-12	0.00095258	0.916864
Volume of right putamen	81	rs1562396	7	130457914	130422934	130468190	1.94637e-05	G	A	RP11-36B6.1	17052	intergenic	7.509	6	9	15	0.055	1.5e-09	-0.011035	0.19507
Volume of right putamen	82	rs62492368	7	150537635	150504840	150542711	0.00894292	A	G	AOC1	0	intronic	3.037	6	5	15	0.042	3.3e-06	-0.015426	0.0760501
Volume of right putamen	83	rs3802125	7	156970563	156927132	157077842	2.60578e-05	C	A	UBE3C	0	intronic	4.855	NA	4	4	-0.053	3.2e-09	0.015965	0.0563378
Volume of right putamen	84	rs7016139	8	8895470	8092025	11457248	1.17611e-05	T	C	ERI1	0	intergenic	5.276	1f	5	15	0.05	3.3e-09	0.021623	0.00676706
Volume of right putamen	85	rs10096633	8	19830921	19819328	19934339	0.000834182	T	C	LPL	6151	intergenic	0.202	6	5	15	-0.069	8.3e-08	0.0022431	0.852898
Volume of right putamen	86	rs6990613	8	41515130	41430779	41563359	8.19074e-10	G	A	ANK1	0	intronic	5.79	4	2	14	0.065	9.9e-15	0.0012141	0.879792
Volume of right putamen	87	rs13257021	8	95965695	95816132	96128981	0.000647794	G	A	NDUFAF6	0	intronic	0.006	5	5	5	-0.045	7.2e-08	-0.0060728	0.444416
Volume of right putamen	88	rs9650069	8	118204020	118182924	118236971	1.56138e-26	T	C	SLC30A8	15066	intergenic	0.463	5	8	15	-0.11	2.3e-32	0.014933	0.0811148
Volume of right putamen	89	rs143209301	8	128717697	128711742	128717697	5.69406e-05	T	C	CASC11	0	ncRNA_intronic	0.003	7	5	15	-0.079	2.3e-08	-0.035564	0.00508394
Volume of right putamen	90	rs7838717	8	145504343	145245647	145639726	3.37191e-05	C	T	BOP1	0	intronic	1.739	5	3	5	-0.055	2e-09	0.0022029	0.792447
Volume of right putamen	91	rs35338539	9	4298589	4282942	4298589	5.56442e-05	A	G	GLIS3	0	intronic	22.2	2b	1	1	0.05	1.6e-08	-0.021587	0.0105196
Volume of right putamen	92	rs7467618	9	19065295	19025693	19098967	0.0092255	C	T	HAUS6	0	intronic	7.576	7	4	4	0.041	1.8e-06	0.0038893	0.630623
Volume of right putamen	93	rs10965246	9	22132698	21995882	22139220	3.2499e-26	C	T	CDKN2B-AS1	11601	intergenic	0.815	6	5	15	-0.16	6.2e-44	-0.010746	0.297249
Volume of right putamen	94	rs1412234	9	28410683	28410683	28418511	0.000301617	C	T	LINGO2	0	intronic	6.015	4	7	15	0.049	3.3e-08	-0.008956	0.291749
Volume of right putamen	95	rs12001437	9	34074476	34074476	34124860	0.000451693	C	T	RP11-537H15.3	9853	intergenic	3.181	4	1	15	0.047	5.1e-08	0.0079672	0.332859
Volume of right putamen	96	rs725959	9	81349608	81333004	81376062	0.00152665	T	G	MTND2P8	7027	intergenic	0.383	NA	15	15	-0.044	2.8e-07	-0.011781	0.143552
Volume of right putamen	97	rs17791513	9	81905590	81881830	81956349	1.48652e-05	G	A	CHCHD2P9	100628	intergenic	7.142	7	5	15	-0.1	9.2e-10	-0.014721	0.371621
Volume of right putamen	98	rs2796441	9	84308948	84293453	84311800	6.71311e-06	A	G	RP11-154D17.1	0	ncRNA_intronic	19.86	NA	1	15	-0.053	5.1e-10	-0.012737	0.109835
Volume of right putamen	99	rs117254233	9	96472583	96472583	96582490	0.0064816	A	G	PHF2	30713	intergenic	2.976	5	7	15	-0.18	1e-06	0.0011351	0.964473
Volume of right putamen	100	rs55653563	9	97001682	96912177	97009024	0.00361166	C	A	snoU13	5818	intergenic	8.827	7	2	15	-0.047	5.7e-07	-0.006371	0.47787
Volume of right putamen	101	rs505922	9	136149229	136137065	136184798	4.29815e-06	C	T	ABO	0	ncRNA_intronic	4.81	5	1	13	0.053	1.5e-09	0.025085	0.00332506
Volume of right putamen	102	rs28533815	9	139241828	139235415	139259249	2.43827e-09	C	T	GPSM1	0	intronic	0.787	5	2	5	0.082	1.1e-13	0.018818	0.0403831
Volume of right putamen	103	rs11257655	10	12307894	12241815	12328010	1.04503e-13	T	C	RN7SL232P	3967	intergenic	8.818	4	2	15	0.088	6.3e-19	0.0075114	0.439066
Volume of right putamen	104	rs3847343	10	71319071	71306424	71495726	6.12054e-06	A	G	NEUROG3	12382	intergenic	6.75	NA	5	14	0.055	3.1e-10	-0.0060266	0.465243
Volume of right putamen	105	rs703967	10	80953451	80940804	81099082	9.02262e-09	C	A	ZMIZ1	0	intronic	5.554	NA	4	5	-0.063	1.4e-13	-0.0011388	0.886123
Volume of right putamen	106	rs11187140	10	94466910	93566126	94552173	3.36855e-26	A	G	Y_RNA	3345	intergenic	3.313	6	5	14	-0.11	1.5e-33	0.0082382	0.317936
Volume of right putamen	107	rs1413615	10	99803197	99773047	99807046	0.00445573	T	C	CRTAC1	12611	intergenic	11.03	NA	5	14	-0.044	1.4e-06	-0.016026	0.0702749
Volume of right putamen	108	rs61869252	10	104496658	104447629	104541019	0.00410855	T	C	SFXN2	0	intronic	2.087	7	4	5	-0.048	2.2e-06	0.022431	0.0161771
Volume of right putamen	109	rs7903146	10	114758349	114596655	114942869	4.23676e-27	T	C	TCF7L2	0	intronic	3.302	5	1	5	0.3	4.5e-238	-0.02202	0.0116547
Volume of right putamen	110	rs2292626	10	124186714	124091572	124200854	3.37636e-08	T	C	PLEKHA1	0	intronic	11.82	7	4	5	-0.059	1.2e-12	-0.012442	0.117658
Volume of right putamen	111	rs112352107	11	1702639	1683461	1702639	0.00435455	A	G	FAM99B	1859	intergenic	0.816	7	5	14	0.091	6.6e-07	-0.0073665	0.674047
Volume of right putamen	112	rs4929965	11	2197286	2118860	2198665	1.23206e-07	G	A	MIR4686	2917	intergenic	3.535	5	2	14	-0.063	3.1e-12	-0.0040565	0.617803
Volume of right putamen	113	rs2237895	11	2857194	2690293	2892237	6.0809e-16	C	A	KCNQ1	0	intronic	0.273	5	5	15	0.083	6.1e-21	0.014537	0.0691512
Volume of right putamen	114	rs5215	11	17408630	17087113	17422619	1.52752e-10	T	C	KCNJ11	0	exonic	14.43	5	3	14	-0.067	2.2e-15	-0.0080743	0.327763
Volume of right putamen	115	rs145678014	11	32927778	32595598	32956492	8.09015e-05	T	G	QSER1	0	intronic	5.155	7	4	5	-0.13	7.8e-09	-0.024088	0.209662
Volume of right putamen	116	rs967505	11	34950950	34893344	35032241	0.00859509	G	A	PDHX	0	intronic	8.462	NA	5	5	-0.042	2.5e-06	0.012154	0.157185
Volume of right putamen	117	rs1061810	11	43877934	43634973	43878534	1.05146e-06	A	C	HSD17B12:RP11-613D13.5	00:00:00	ncRNA_intronic	5.244	6	4	5	0.06	3.9e-11	-0.0053924	0.535291
Volume of right putamen	118	rs1783541	11	65294799	65220206	65326154	0.000409655	T	C	SCYL1	0	intronic	2.629	6	3	4	0.058	3.7e-08	0.0025444	0.789842
Volume of right putamen	119	rs11820019	11	69448758	69448758	69463679	0.00289656	C	T	CCND1	7096	intergenic	0.489	5	5	14	-0.14	9.8e-07	0.05021	0.041735
Volume of right putamen	120	rs74333814	11	72457487	72401101	72851463	1.1454e-11	T	C	ARAP1	0	intronic	1.839	5	2	5	-0.095	9.7e-17	0.0051128	0.64152
Volume of right putamen	121	rs11020124	11	92690661	92668826	92727874	3.42195e-15	C	T	RP11-676F20.1	8301	intergenic	0.439	6	5	15	0.086	1.2e-20	-0.0010628	0.903044
Volume of right putamen	122	rs1900385	11	93014343	93013387	93061159	0.00545094	G	T	RP11-755E23.3	40008	intergenic	5.003	NA	5	15	0.041	8.4e-07	-0.001937	0.808157
Volume of right putamen	123	rs7131465	11	113300022	113259332	113315355	0.000863592	C	A	DRD2	0	intronic	1.891	6	5	15	-0.042	9e-07	-0.02539	0.00162106
Volume of right putamen	124	rs549798	11	121940411	121900440	121964569	0.00203989	G	A	RP11-166D19.1	0	ncRNA_intronic	7.971	NA	1	15	0.043	2.5e-07	0.0028103	0.723036
Volume of right putamen	125	rs11819995	11	128389391	128383077	128398938	0.000792277	T	C	ETS1	0	intronic	1.071	4	1	1	0.049	1.1e-06	0.033511	0.000390391
Volume of right putamen	126	rs76895963	12	4384844	4288001	4406836	2.35655e-26	G	T	CCND2-AS1:CCND2	00:00:00	ncRNA_intronic	14	4	1	1	-0.47	9.1e-34	-0.043297	0.164687
Volume of right putamen	127	rs10842994	12	27965150	27810034	27967279	7.26615e-11	T	C	RN7SKP15	5826	intergenic	4.53	5	5	15	-0.084	3.8e-15	0.023431	0.0193598
Volume of right putamen	128	rs2446770	12	66210621	66162603	66389968	7.57549e-09	C	T	RPSAP52	0	ncRNA_intronic	4.723	7	4	15	0.1	2.2e-13	-0.020277	0.13014
Volume of right putamen	129	rs1798089	12	71538310	71397788	71663102	6.87518e-07	C	T	TSPAN8	0	intronic	2.256	NA	4	15	-0.057	2.4e-11	-0.0052308	0.521291
Volume of right putamen	130	rs117624674	12	77623629	77573635	77772235	0.00800537	T	C	RP1-81P11.1	1155	intergenic	0.683	4	1	15	0.19	2e-06	-0.04463	0.236614
Volume of right putamen	131	rs3764002	12	108618630	108609634	108629780	0.000350795	T	C	WSCD2	0	exonic	28.1	7	4	15	-0.048	4.2e-07	0.032529	0.00026644
Volume of right putamen	132	rs56158042	12	121455589	121068353	121604314	4.95081e-12	A	G	C12orf43	1283	intergenic	2.967	5	5	15	-0.076	3.8e-17	0.0037876	0.656946
Volume of right putamen	133	rs12820906	12	123493123	123447928	123891865	0.00146266	G	A	PITPNM2	0	intronic	1.937	5	4	4	-0.05	2.3e-07	-0.011173	0.222879
Volume of right putamen	134	rs35318451	12	133068484	133066392	133151607	0.00103219	A	G	FBRSL1	0	intronic	7.476	2b	1	2	0.048	2.4e-07	-0.016017	0.0580363
Volume of right putamen	135	rs143947441	12	133721335	133721335	133778887	0.00610794	G	A	ZNF10:ZNF268:CTD-2140B24.4	00:00:00	intronic	6.167	7	4	8	0.17	5.2e-06	0.08757	0.0065268
Volume of right putamen	136	rs34584161	13	26776999	26776255	26818902	0.00154308	G	A	RNF6	0	intergenic	4.899	5	4	5	-0.051	1.9e-07	0.0054703	0.556148
Volume of right putamen	137	rs576674	13	33554302	33554302	33562505	0.000485197	A	G	TOMM22P3	25762	intergenic	6.746	5	5	15	-0.061	4.5e-08	0.0029068	0.784314
Volume of right putamen	138	rs1215451	13	80715893	80620642	80767182	4.90498e-10	A	G	SPRY2	194217	intergenic	0.274	5	2	15	-0.074	5.5e-15	0.00038004	0.96551
Volume of right putamen	139	rs7148185	14	24520604	24512726	24527672	0.00341433	T	C	RP11-468E2.9	23	upstream	10.72	4	1	2	0.042	6.2e-07	0.0086617	0.283054
Volume of right putamen	140	rs7145828	14	33303298	33292743	33309293	0.00713323	G	A	AKAP6	2730	intergenic	5.571	7	5	15	0.039	2.3e-06	-0.01315	0.0962277
Volume of right putamen	141	rs56992115	14	74909411	74872187	74969167	0.00655285	A	G	SYNDIG1L	16605	intergenic	1.87	5	5	15	-0.04	1.8e-06	0.011565	0.146879
Volume of right putamen	142	rs72690737	14	79930644	79854885	79945162	0.000147182	C	T	NRXN3	0	intronic	0.982	7	5	15	0.058	1.2e-08	-0.0053981	0.57215
Volume of right putamen	143	rs7153849	14	91964683	91871672	92057960	0.0038423	G	A	SMEK1	0	intronic	2.952	6	4	5	0.04	1.5e-06	-0.016803	0.0345939
Volume of right putamen	144	rs73347525	14	101255172	101255172	101255172	0.00516248	G	A	MEG3	0	ncRNA_intronic	5.467	4	5	15	-0.055	9.1e-07	0.0075731	0.469959
Volume of right putamen	145	rs692390	15	41486990	41486990	41486990	0.00905071	A	G	EXD1	0	intronic	1.203	6	5	15	-0.054	1.9e-06	0.0072403	0.474122
Volume of right putamen	146	rs11070332	15	41809205	41801081	41833343	0.0010257	A	G	RPAP1	168	downstream	0.526	7	4	5	0.046	1.1e-07	0.0030311	0.715352
Volume of right putamen	147	rs117041619	15	47102329	47032642	47265460	0.00432516	C	T	RP11-627D16.1	5286	intergenic	4.166	7	9	15	0.089	1.7e-06	0.037951	0.036779
Volume of right putamen	148	rs117530276	15	57623333	57212756	57643090	0.00403153	T	C	RP11-358M11.4	4687	intergenic	10.87	4	5	15	0.11	6.7e-07	-0.01708	0.449438
Volume of right putamen	149	rs56215579	15	60716761	60702243	60807065	0.0015274	G	A	NARG2	0	intronic	2.531	4	4	5	-0.074	2.7e-07	0.018568	0.161206
Volume of right putamen	150	rs1881415	15	62388530	62383155	62415736	3.20643e-07	C	T	NPM1P47	13025	intergenic	0.842	7	5	15	-0.053	1.9e-10	0.026836	0.000822053
Volume of right putamen	151	rs7178762	15	63871292	63800065	64131474	0.00966181	T	C	USP3:USP3-AS1	00:00:00	ncRNA_intronic	0.53	6	4	5	-0.039	2.3e-06	-0.0075923	0.340236
Volume of right putamen	152	rs62007299	15	77711719	77313571	77910620	1.06355e-13	A	G	PEAK1	0	intronic	8.206	2b	1	1	0.08	1.4e-18	-0.015655	0.072277
Volume of right putamen	153	rs12440156	15	90420673	90362275	90450819	7.8842e-08	A	G	AP3S2:C15orf38-AP3S2	00:00:00	intronic	3.483	6	2	5	-0.065	1.7e-12	0.0018855	0.832747
Volume of right putamen	154	rs2290203	15	91512067	91502383	91561182	1.06341e-07	A	G	PRC1:PRC1-AS1	00:00:00	ncRNA_intronic	4.387	NA	4	4	0.067	4.8e-11	0.032387	0.00115611
Volume of right putamen	155	rs6600191	16	295795	294243	315436	0.000810106	C	T	ITFG3	0	intronic	1.7	5	4	5	-0.061	7.8e-08	0.00019199	0.985089
Volume of right putamen	156	rs62037465	16	14585833	14584770	14592434	0.00748093	T	C	PARN	0	intronic	4.1	4	5	5	0.084	1.4e-06	-0.0087665	0.574831
Volume of right putamen	157	rs4408552	16	20383531	20383531	20407196	0.00977596	G	A	PDILT	0	intronic	5.328	NA	5	15	0.042	2.6e-06	-0.0101	0.238561
Volume of right putamen	158	rs4788204	16	29995218	29924905	30117253	0.00231719	A	G	TAOK2	0	intronic	3.874	1f	4	4	0.041	5.7e-07	0.013668	0.0843141
Volume of right putamen	159	rs10852521	16	53804965	53596366	53877592	4.03104e-26	C	T	FTO	0	intronic	4.76	5	5	5	0.099	3.9e-33	0.0060553	0.445923
Volume of right putamen	160	rs8056814	16	75252327	75232528	75469551	5.07257e-09	A	G	CTRB1	570	upstream	1.271	4	1	15	-0.12	7.7e-14	0.0044867	0.755614
Volume of right putamen	161	rs2925979	16	81534790	81516383	81598387	2.81046e-08	C	T	CMIP	0	intronic	5.802	NA	1	5	-0.065	1.4e-12	-0.016855	0.051074
Volume of right putamen	162	rs8071043	17	3988451	3881293	4225303	1.78916e-06	C	T	ZZEF1	0	intronic	0.238	7	4	4	0.058	6.7e-11	-0.0028365	0.735597
Volume of right putamen	163	rs4925109	17	17661802	17452631	18013854	2.28176e-05	G	A	RAI1	0	intronic	6.277	5	2	5	-0.054	1.3e-09	-0.0030761	0.722104
Volume of right putamen	164	rs9891943	17	29730350	29730350	29735752	0.00822228	C	T	RAB11FIP4	0	intronic	10.03	6	5	14	0.047	3.1e-06	-0.017388	0.0663743
Volume of right putamen	165	rs11651755	17	36099840	36060515	36108231	8.74069e-11	T	C	HNF1B	0	intronic	0.619	5	5	13	-0.067	1e-15	0.004957	0.534454
Volume of right putamen	166	rs1011157	17	40960253	40566240	40960253	0.000573999	T	C	CNTD1	0	intronic	2.133	NA	4	5	0.069	1.6e-07	-0.026873	0.027919
Volume of right putamen	167	rs6504584	17	46941419	46835629	47145848	4.39683e-05	T	G	CALCOCO2	0	UTR3	0.093	6	4	4	-0.052	2.8e-09	-0.003238	0.696675
Volume of right putamen	168	rs9899520	17	65957568	65634625	66098154	3.04196e-05	G	A	BPTF	0	intronic	10.52	7	4	5	-0.06	6e-09	0.023475	0.0194223
Volume of right putamen	169	rs62084913	17	72773047	72754924	72790563	0.00100472	T	C	TMEM104	0	intronic	4.3	4	1	2	-0.046	1.3e-07	-0.0076804	0.33693
Volume of right putamen	170	rs72926932	18	53050646	52848102	53428347	4.412e-05	C	A	TCF4	0	intronic	4.843	7	4	15	0.087	3.1e-09	-0.010734	0.460734
Volume of right putamen	171	rs8097210	18	57857135	57732418	57913434	0.00064599	G	T	RP11-795H16.2	6652	intergenic	2.456	5	5	15	0.05	1.1e-07	-0.014575	0.10523
Volume of right putamen	172	rs12454712	18	60845884	60845884	60845884	0.000285306	C	T	BCL2	0	intronic	16.2	2b	1	7	-0.05	2.3e-08	3.5286e-05	0.996533
Volume of right putamen	173	rs9947946	18	74515017	74515017	74575538	0.00500619	T	G	RP11-162A12.2	0	intronic	0.524	6	5	5	0.042	1.5e-06	0.014318	0.087579
Volume of right putamen	174	rs4804833	19	7970635	7968168	7978430	0.0050152	G	A	MAP2K7	0	intronic	7.909	4	1	5	-0.042	1.2e-06	0.01107	0.172298
Volume of right putamen	175	rs58542926	19	19379549	19329924	19746151	9.46388e-05	T	C	AC138430.4:TM6SF2	00:00:00	exonic	23.8	5	4	14	0.09	9.5e-09	0.019149	0.201215
Volume of right putamen	176	rs429358	19	45411941	45387596	45428234	1.43446e-10	C	T	APOE	0	exonic	12.64	5	1	14	-0.093	2.5e-14	-0.032493	0.00321514
Volume of right putamen	177	rs10406431	19	46157019	46147527	46178661	2.30409e-05	G	A	RN7SL836P	1958	intergenic	10.64	3a	7	15	-0.052	1.4e-09	0.0048574	0.541514
Volume of right putamen	178	rs7255995	19	47564968	47564643	47621316	0.00260674	G	T	ZC3H4	2475	intergenic	6.713	7	2	5	0.048	3.2e-07	0.0011027	0.900399
Volume of right putamen	179	rs471263	20	942670	940514	945104	0.00975766	G	T	RSPO4	0	intronic	0.972	5	5	14	0.092	3e-06	-0.026026	0.150872
Volume of right putamen	180	rs13041756	20	21466795	21451139	21511318	0.000670551	C	T	RP5-984P4.1	2086	intergenic	1.379	7	5	14	0.072	6.7e-08	0.0047833	0.71069
Volume of right putamen	181	rs2268078	20	32596704	32514914	32729444	0.00708389	A	G	RALY	0	intronic	0.361	5	5	5	0.041	3.9e-06	0.019141	0.0207444
Volume of right putamen	182	rs36112520	20	43003122	42994812	43042364	1.46679e-05	A	G	HNF4A:HNF4A-AS1	00:00:00	ncRNA_intronic	6.111	6	4	15	0.081	1.3e-09	-0.021881	0.10584
Volume of right putamen	183	rs1206760	20	45582472	45582472	45590298	0.00243519	A	G	EYA2	0	intronic	0.016	5	5	15	-0.043	3.3e-07	-0.0044786	0.577471
Volume of right putamen	184	rs867489	20	48833957	48806954	48835972	0.00924466	T	C	CEBPB	24744	intergenic	5.953	NA	5	15	-0.039	3.5e-06	-0.014355	0.072644
Volume of right putamen	185	rs13042290	20	51246202	51048341	51263833	0.0073795	G	A	RP4-723E3.1	0	ncRNA_intronic	14.25	6	9	15	-0.048	1.4e-06	0.0057418	0.540082
Volume of right putamen	186	rs6100252	20	57426449	57426449	57435532	0.00422147	T	G	GNAS	0	intronic	2.979	4	1	10	-0.055	5.9e-07	0.0015607	0.875246
Volume of right putamen	187	rs6006393	22	30590026	30135928	30654000	9.0166e-07	C	T	RP3-438O4.4	0	ncRNA_intronic	1.025	4	5	5	0.088	1.9e-10	0.034175	0.00591289
Volume of right putamen	188	rs738408	22	44324730	44324730	44345771	0.000255004	T	C	PNPLA3	0	exonic	0.85	NA	3	4	0.055	2.5e-08	0.008148	0.396972
Volume of right putamen	189	rs36138276	22	50422348	50353919	50457041	0.000817598	A	G	IL17REL	10593	intergenic	10.5	3a	1	13	-0.046	1.4e-07	0.012512	0.117953
Volume of right pallidum	1	rs16826069	1	39797055	39550621	40092933	6.37498e-12	G	A	MACF1	0	exonic	7.303	3a	4	4	0.082	9.7e-17	-0.01267	0.192402
Volume of right pallidum	2	rs10788930	1	51118253	50891117	51532590	0.00651198	T	C	FAF1	0	intronic	5.838	6	5	15	-0.05	1.4e-05	0.035207	0.00142561
Volume of right pallidum	3	rs76517366	1	72029085	72029085	72287808	0.00302344	T	C	NEGR1	0	intronic	17.77	5	5	15	0.1	4e-07	0.0035067	0.829686
Volume of right pallidum	4	rs2613508	1	72833582	72724409	72839774	0.00859709	T	C	RPL31P12	66069	intergenic	3.943	NA	5	15	0.052	1.5e-06	0.0012591	0.898386
Volume of right pallidum	5	rs1127215	1	117532790	117525810	117567526	3.93238e-05	T	C	PTGFRN	0	UTR3	2.461	5	2	5	-0.047	4e-08	0.030164	0.000163946
Volume of right pallidum	6	rs1493694	1	120526982	120437718	120554134	6.34955e-06	T	C	NOTCH2	0	intronic	0.993	6	3	5	0.082	7e-10	0.025312	0.0486183
Volume of right pallidum	7	rs145904381	1	151017991	150314457	151279323	0.000322989	C	T	BNIPL	0	intronic	2.755	5	4	5	-0.23	3.8e-08	0.039551	0.277658
Volume of right pallidum	8	rs36055936	1	177816796	177793990	177913519	0.00180939	T	G	SEC16B	76294	intergenic	3.263	7	7	15	0.054	2.7e-07	-0.010079	0.30196
Volume of right pallidum	9	rs1339321	1	205090433	205030862	205263304	0.00062157	A	G	RBBP5	0	intronic	10.6	NA	1	1	0.05	1e-06	-0.034872	0.000345462
Volume of right pallidum	10	rs340874	1	214159256	214009019	214287420	6.46492e-10	C	T	PROX1-AS1:PROX1	00:00:00	ncRNA_intronic	13.3	NA	1	13	0.065	8.2e-15	-0.0016701	0.834232
Volume of right pallidum	11	rs4846567	1	219750717	219622596	219798632	7.45502e-08	T	G	RP11-95P13.2	19673	intergenic	14.9	5	5	15	-0.065	2.2e-12	0.0062423	0.469937
Volume of right pallidum	12	rs348330	1	229672955	229672955	229672955	0.00405866	A	G	ABCB10	0	intronic	4.01	NA	4	4	-0.044	6.4e-07	0.0050434	0.539759
Volume of right pallidum	13	rs291367	1	235690800	235573486	235705921	0.00210863	A	G	RP4-534P7.2	6816	intergenic	0.005	5	5	15	-0.05	2.6e-07	0.0020313	0.803206
Volume of right pallidum	14	rs7563976	2	25679596	25635264	25710090	0.00376049	A	C	DTNB	0	intronic	0.822	7	5	15	0.045	7e-07	0.0098942	0.251246
Volume of right pallidum	15	rs1260326	2	27730940	27556721	27752871	2.25767e-07	C	T	GCKR	0	exonic	13.22	5	5	15	0.059	6e-12	-0.0001927	0.981021
Volume of right pallidum	16	rs387780	2	32502495	32499150	32849207	0.00659554	C	T	YIPF4	483	upstream	9.695	4	1	2	-0.038	1.9e-05	0.037573	8.90841e-06
Volume of right pallidum	17	rs17334919	2	43707385	43419493	43907630	1.31128e-11	T	C	THADA	0	intronic	0.021	1f	4	5	-0.12	9.8e-17	-0.0012973	0.921561
Volume of right pallidum	18	rs184418755	2	54421356	54421356	54421356	0.00720788	C	T	ACYP2	0	intronic	8.333	7	5	15	0.2	1.3e-06	0.02141	0.62608
Volume of right pallidum	19	rs4140918	2	59652694	59626765	59664054	0.00669618	A	G	RP11-444A22.1:AC007131.2	00:00:00	ncRNA_intronic	6.809	NA	5	15	-0.041	1.1e-06	0.001487	0.851003
Volume of right pallidum	20	rs9309325	2	60580831	60546132	60598756	3.38198e-07	G	A	AC007381.3	679	upstream	22	2b	2	15	-0.057	1.6e-11	-0.0091868	0.246559
Volume of right pallidum	21	rs2249105	2	65287896	65276049	65361059	2.39499e-06	G	A	CEP68	0	intronic	1.193	1f	5	5	-0.055	1.1e-10	-0.0042646	0.602809
Volume of right pallidum	22	rs7569257	2	65656976	65619710	65707760	7.53836e-05	A	G	SPRED2	0	intronic	5.633	4	1	5	-0.049	7.8e-09	0.010525	0.193108
Volume of right pallidum	23	rs17749826	2	79213468	79183413	79219390	0.00470085	A	G	REG3G	39343	intergenic	0.007	7	5	15	0.11	8.3e-07	0.017691	0.403469
Volume of right pallidum	24	rs10460461	2	121349906	121305604	121353119	6.06738e-05	A	G	AC073257.1	34220	intergenic	0.329	4	5	14	-0.049	4.1e-09	0.0013976	0.86124
Volume of right pallidum	25	rs289847	2	152025885	151999891	152073454	0.00525044	A	C	AC018731.3	0	ncRNA_intronic	2.872	NA	14	15	-0.039	2.2e-06	-0.017837	0.0248485
Volume of right pallidum	26	rs6743795	2	161122134	161080801	161340775	1.50345e-05	G	A	ITGB6	0	intergenic	3.975	4	5	15	0.057	1.6e-09	0.015509	0.0761904
Volume of right pallidum	27	rs79953491	2	165555539	165501849	165822558	3.05325e-07	G	A	COBLL1	0	intronic	6.206	7	4	15	-0.085	9.7e-12	0.0044319	0.715286
Volume of right pallidum	28	rs4673711	2	213829682	213807273	213835977	0.000854701	T	C	AC079610.1	0	ncRNA_intronic	1.135	6	4	15	-0.048	1.2e-07	0.010338	0.223986
Volume of right pallidum	29	rs2943650	2	227105921	226813783	227228251	1.19573e-25	T	C	AC068138.1	55833	intergenic	1.675	7	5	15	0.099	5.8e-31	0.017435	0.0349301
Volume of right pallidum	30	rs11709077	3	12336507	12027240	12473045	3.63755e-13	A	G	PPARG	0	intronic	11.87	2b	1	15	-0.11	3.7e-18	0.01399	0.249121
Volume of right pallidum	31	rs150505252	3	14892401	14892401	14892401	0.00447171	G	A	FGD5	0	intronic	2.439	5	5	14	0.22	1.6e-06	0.10078	0.0325762
Volume of right pallidum	32	rs77173147	3	23212597	23187407	23644184	0.000265781	C	T	UBE2E2-AS1	23963	intergenic	2.651	5	5	15	-0.085	2.2e-08	7.5708e-05	0.996044
Volume of right pallidum	33	rs6766511	3	35659344	35659344	35696096	0.00771592	G	T	ARPP21	21092	intergenic	0.523	6	14	15	0.041	1.7e-06	0.0083875	0.310442
Volume of right pallidum	34	rs71328912	3	47065255	46939136	47506230	0.00206837	T	C	SETD2	0	intronic	0.153	5	4	5	0.069	3.1e-07	0.011419	0.331688
Volume of right pallidum	35	rs7640294	3	53130913	53103155	53139977	0.00507034	A	C	RP11-894J14.5:RFT1	00:00:00	intronic	0.179	7	4	5	0.042	7.4e-07	-0.00022741	0.977174
Volume of right pallidum	36	rs4504165	3	64701890	64698714	64730121	4.68742e-09	C	T	ADAMTS9-AS2	0	ncRNA_intronic	1.05	5	5	15	-0.067	2.1e-13	-0.015741	0.0702263
Volume of right pallidum	37	rs6438234	3	114913508	114822794	114965249	0.000861113	G	A	ZBTB20	47389	intergenic	21.6	5	1	15	0.051	1.5e-07	-0.016038	0.0908448
Volume of right pallidum	38	rs11708067	3	123065778	122936084	123137791	2.03454e-13	G	A	ADCY5	0	intronic	19.37	4	4	15	-0.09	1e-18	-0.0011367	0.901548
Volume of right pallidum	39	rs7652875	3	127157351	127095546	127177418	0.00961282	G	A	RP11-59J16.1	42181	intergenic	0.009	6	5	14	-0.037	3.1e-05	0.033002	0.000193419
Volume of right pallidum	40	rs76914329	3	152385350	152369607	152535365	0.00971094	C	A	RP11-788A4.1	17113	intergenic	7.758	7	5	15	-0.095	3.7e-06	0.041026	0.0517011
Volume of right pallidum	41	rs7642311	3	168223132	168212861	168269402	0.00337516	G	A	EGFEM1P	0	ncRNA_intronic	8.591	4	5	15	-0.062	5.7e-07	-0.011755	0.329754
Volume of right pallidum	42	rs9873618	3	170733076	170548978	170766618	1.67845e-12	A	G	SLC2A2	0	intronic	9.82	7	3	15	-0.077	5.8e-17	-0.018628	0.033266
Volume of right pallidum	43	rs1470579	3	185529080	184760053	185550500	8.57231e-27	C	A	IGF2BP2	0	intronic	2.467	6	4	5	0.11	1.2e-32	-0.018015	0.0353509
Volume of right pallidum	44	rs3887925	3	186665645	186661006	186680644	2.09142e-05	T	C	ST6GAL1	0	intronic	3.464	5	2	5	0.051	1.2e-09	-0.0015237	0.848879
Volume of right pallidum	45	rs4686471	3	187740899	187740295	187755222	3.73741e-06	C	T	RP11-132N15.1	19120	intergenic	0.264	5	5	15	0.054	1.6e-10	0.00094744	0.907798
Volume of right pallidum	46	rs1531583	4	744972	695912	790263	0.00277988	T	G	PCGF3	0	intronic	0.309	6	4	4	0.099	4.3e-07	0.017728	0.391165
Volume of right pallidum	47	rs56337234	4	1784403	1781686	1784403	9.26106e-05	T	C	FGFR3	10630	intergenic	1.442	4	2	15	-0.051	9.5e-09	0.0095499	0.226668
Volume of right pallidum	48	rs1046320	4	6304344	6263996	6329107	1.48963e-17	A	G	WFS1	0	UTR3	1.13	1f	4	4	0.085	7.9e-23	0.010364	0.197966
Volume of right pallidum	49	rs2610986	4	18037231	17792869	18053698	0.000743894	T	C	LCORL	13731	intergenic	0.238	NA	14	15	0.049	1e-07	0.0097211	0.252947
Volume of right pallidum	50	rs10938398	4	45186139	45071269	45186139	0.000221666	A	G	RP11-362I1.1	132469	intergenic	1.094	5	5	15	0.047	1.8e-08	-0.00034145	0.966004
Volume of right pallidum	51	rs4330370	4	77545018	77502743	77619296	0.00446894	T	G	SHROOM3	0	intronic	0.947	5	2	7	0.041	9.5e-07	0.010866	0.176413
Volume of right pallidum	52	rs6821438	4	95091911	94999873	95317785	0.000125297	G	A	RP11-363G15.2	0	ncRNA_intronic	1.739	5	5	15	-0.048	9.7e-09	0.0020027	0.799549
Volume of right pallidum	53	rs3796461	4	96112425	96104799	96118696	0.00903168	C	T	UNC5C	0	intronic	0.684	NA	4	15	-0.044	1.8e-06	-0.0049755	0.570887
Volume of right pallidum	54	rs7674212	4	103988899	103603949	104140848	0.0029472	T	G	SLC9B2	0	intronic	2.641	6	4	5	-0.042	6.2e-07	0.012657	0.116174
Volume of right pallidum	55	rs17035289	4	106048291	106048291	106055150	0.00373288	C	T	RP11-556I14.1	7133	intergenic	5.501	5	5	15	0.054	5.5e-07	0.0047931	0.66118
Volume of right pallidum	56	rs13434765	4	153499458	153252061	153520475	1.10195e-06	G	A	RP11-555K12.1	25941	intergenic	5.344	4	2	15	-0.059	7e-11	-0.012468	0.151496
Volume of right pallidum	57	rs56092939	4	185716057	185672745	185730750	2.65814e-05	C	T	ACSL1	0	intronic	8.263	5	4	5	-0.072	1.6e-09	0.0024588	0.828385
Volume of right pallidum	58	rs879253	5	14794868	14794868	14857224	0.00343959	T	C	ANKH	0	intronic	2.914	NA	4	15	-0.042	4.8e-07	-0.0025165	0.751658
Volume of right pallidum	59	rs12187196	5	44683819	44629545	44941630	0.000232521	C	A	RP11-503D12.1	14713	intergenic	2.464	7	14	15	0.048	2e-08	-0.0021724	0.788206
Volume of right pallidum	60	rs17261179	5	51791225	51749342	51794898	0.00688681	C	T	CTD-2141G3.1	84163	intergenic	9.07	6	5	15	-0.04	1.6e-06	-0.0099082	0.213201
Volume of right pallidum	61	rs255761	5	53321956	53268762	53344452	7.59459e-06	T	G	ARL15	0	intronic	2.633	NA	5	15	0.064	4.5e-10	-0.0074972	0.447744
Volume of right pallidum	62	rs465002	5	55808475	55794632	55868721	7.43268e-09	T	C	AC022431.2	0	intronic	13.68	NA	5	15	0.07	1.8e-13	0.0086339	0.340965
Volume of right pallidum	63	rs2307111	5	75003678	74568235	75038431	1.18341e-05	C	T	POC5	0	exonic	15.77	5	4	5	-0.052	8.3e-10	0.0081626	0.31214
Volume of right pallidum	64	rs7732130	5	76435004	76424949	76454559	2.96322e-09	A	G	ZBED3-AS1	0	ncRNA_intronic	1.744	3a	2	15	-0.065	1.5e-12	-0.03724	1.05051e-05
Volume of right pallidum	65	rs3733893	5	78532658	78416416	78620841	2.60107e-05	T	C	JMY	0	exonic	17.37	2b	1	1	-0.052	1.6e-09	-0.0025317	0.759941
Volume of right pallidum	66	rs436064	5	81069494	81069494	81069494	0.0086609	C	T	SSBP2	21877	intergenic	0.177	NA	2	15	-0.04	1.5e-06	-0.00065758	0.934525
Volume of right pallidum	67	rs75432112	5	102586407	101584734	102973337	5.75872e-11	A	G	CTC-503K11.2	0	ncRNA_intronic	0.327	7	5	15	0.16	5.4e-16	0.0029296	0.874037
Volume of right pallidum	68	rs11747528	5	133976554	133976554	134149075	0.00461162	T	C	SAR1B	0	intronic	0.31	6	5	15	-0.044	1.6e-06	-0.018015	0.0360247
Volume of right pallidum	69	rs17057112	5	159213685	159193485	159254205	0.00310281	G	A	AC011343.1	0	ncRNA_intronic	0.271	5	5	15	0.079	4.8e-07	0.012921	0.43144
Volume of right pallidum	70	rs9405331	6	7204736	6992891	7312590	3.76868e-06	A	G	RREB1	0	intronic	1.11	7	2	4	-0.052	5.6e-10	0.018657	0.0202349
Volume of right pallidum	71	rs6931514	6	20703952	20485864	21027761	1.95707e-26	G	A	CDKAL1	0	intronic	3.617	7	5	15	0.14	5.6e-54	0.013573	0.129939
Volume of right pallidum	72	rs1929899	6	38892817	38892817	38968249	0.00355891	A	G	DNAH8:RP1-207H1.3	00:00:00	ncRNA_exonic	19.61	NA	5	15	-0.057	5e-07	-0.0032899	0.761833
Volume of right pallidum	73	rs12189774	6	43816126	43802563	43829941	1.13015e-06	A	G	RP11-344J7.2	3367	intergenic	17.03	4	5	15	0.057	7e-10	-0.028394	0.00114183
Volume of right pallidum	74	rs2784200	6	51481671	51412786	51496866	0.00536366	C	T	RP3-335N17.2:PKHD1	00:00:00	ncRNA_intronic	0.531	6	5	15	0.068	8.8e-07	0.0057554	0.647828
Volume of right pallidum	75	rs11759026	6	126792095	126623947	127080700	4.99568e-06	G	A	MIR588	13681	intergenic	7.446	7	5	15	0.061	4e-10	-0.014639	0.121896
Volume of right pallidum	76	rs719727	6	127414838	127399045	127437399	0.000370877	G	A	RSPO3	24910	intergenic	9.495	NA	5	15	-0.051	1.6e-07	-0.02449	0.00732487
Volume of right pallidum	77	rs1573090	6	137302159	137286900	137305466	7.80247e-07	G	T	RP11-55K22.5	1142	intergenic	0.151	NA	5	14	-0.056	2.6e-11	-0.00015353	0.984871
Volume of right pallidum	78	rs4709746	6	164133001	164092706	164133001	0.00409917	T	C	RP1-230L10.1	0	ncRNA_intronic	4.13	2b	2	15	-0.063	6.6e-07	0.0077328	0.503675
Volume of right pallidum	79	rs7801928	7	13894939	13887349	13897920	0.00285309	T	C	AC005019.3	0	ncRNA_intronic	2.591	5	5	15	0.043	4.1e-07	0.0048067	0.54752
Volume of right pallidum	80	rs6972333	7	15051643	14859137	15065467	1.13492e-08	A	G	AC006045.3	25943	intergenic	0.165	7	5	15	0.06	3.6e-13	-0.010145	0.20159
Volume of right pallidum	81	rs1708302	7	28198677	28138193	28260312	1.14338e-23	T	C	JAZF1	0	intronic	0.366	NA	4	5	-0.091	3.8e-28	-0.022774	0.00393822
Volume of right pallidum	82	rs917195	7	30728452	30716643	30728557	0.00136924	T	C	CRHR2	0	intronic	16.19	2b	5	14	-0.054	1.5e-07	0.00093982	0.921221
Volume of right pallidum	83	rs878521	7	44255643	44188220	44365863	1.60813e-07	A	G	CAMK2B	1105	intergenic	0.375	5	4	5	0.067	4.6e-12	0.00354	0.698088
Volume of right pallidum	84	rs1562396	7	130457914	130422934	130468190	2.49476e-05	G	A	RP11-36B6.1	17052	intergenic	7.509	6	9	15	0.055	1.5e-09	0.0022169	0.794623
Volume of right pallidum	85	rs34411527	7	132323469	132318535	132325596	0.00904887	C	T	PLXNA4	0	intronic	0.528	7	5	15	0.036	1.9e-05	0.024973	0.00174542
Volume of right pallidum	86	rs62492368	7	150537635	150504840	150540196	0.00993609	A	G	AOC1	0	intronic	3.037	6	5	15	0.042	3.3e-06	-0.015093	0.0825848
Volume of right pallidum	87	rs3802125	7	156970563	156927132	157077842	4.28161e-05	C	A	UBE3C	0	intronic	4.855	NA	4	4	-0.053	3.2e-09	0.0057362	0.492924
Volume of right pallidum	88	rs34990153	8	9996389	8092025	11450422	2.31558e-05	G	A	MSRA	0	intronic	2.05	2b	1	15	-0.051	2.2e-09	0.011773	0.139601
Volume of right pallidum	89	rs10096633	8	19830921	19819328	19934339	0.000772054	T	C	LPL	6151	intergenic	0.202	6	5	15	-0.069	8.3e-08	-0.005143	0.670734
Volume of right pallidum	90	rs12544241	8	41514888	41430779	41563359	5.45712e-10	A	G	ANK1	0	intronic	2.706	4	2	14	0.065	9.9e-15	-0.0075052	0.349816
Volume of right pallidum	91	rs76471882	8	96128981	95832448	96128981	0.000690357	T	C	NDUFAF6	297	intergenic	4.216	4	2	15	0.1	1.4e-07	0.040183	0.0489666
Volume of right pallidum	92	rs9650069	8	118204020	118182924	118236971	5.09334e-26	T	C	SLC30A8	15066	intergenic	0.463	5	8	15	-0.11	2.3e-32	0.0037866	0.658279
Volume of right pallidum	93	rs17772814	8	128711742	128711742	128717697	7.4729e-05	A	G	CASC11	0	ncRNA_intronic	9.744	4	5	15	-0.097	6.3e-09	-0.011887	0.427533
Volume of right pallidum	94	rs7838717	8	145504343	145245647	145639726	2.80292e-05	C	T	BOP1	0	intronic	1.739	5	3	5	-0.055	2e-09	0.0061181	0.4649
Volume of right pallidum	95	rs35338539	9	4298589	4282942	4298589	0.000128116	A	G	GLIS3	0	intronic	22.2	2b	1	1	0.05	1.6e-08	-0.013037	0.122363
Volume of right pallidum	96	rs7467618	9	19065295	19025693	19098967	0.00790394	C	T	HAUS6	0	intronic	7.576	7	4	4	0.041	1.8e-06	0.0086635	0.284112
Volume of right pallidum	97	rs10965250	9	22133284	21995882	22139220	4.20694e-26	A	G	CDKN2B-AS1	12187	intergenic	2.941	7	5	15	-0.16	1e-45	0.0074742	0.47362
Volume of right pallidum	98	rs1412234	9	28410683	28410683	28418511	0.000286422	C	T	LINGO2	0	intronic	6.015	4	7	15	0.049	3.3e-08	-0.0092532	0.276032
Volume of right pallidum	99	rs12001437	9	34074476	34074476	34130435	0.000454989	C	T	RP11-537H15.3	9853	intergenic	3.181	4	1	15	0.047	5.1e-08	0.0067761	0.410166
Volume of right pallidum	100	rs725959	9	81349608	81333004	81376062	0.000984217	T	G	MTND2P8	7027	intergenic	0.383	NA	15	15	-0.044	2.8e-07	-0.018171	0.0240602
Volume of right pallidum	101	rs17791513	9	81905590	81881830	81956349	1.37223e-05	G	A	CHCHD2P9	100628	intergenic	7.142	7	5	15	-0.1	9.2e-10	-0.013998	0.395594
Volume of right pallidum	102	rs2796441	9	84308948	84293453	84311800	8.34266e-06	A	G	RP11-154D17.1	0	ncRNA_intronic	19.86	NA	1	15	-0.053	5.1e-10	-0.0063592	0.424717
Volume of right pallidum	103	rs117254233	9	96472583	96472583	96582490	0.00615681	A	G	PHF2	30713	intergenic	2.976	5	7	15	-0.18	1e-06	0.0068175	0.789078
Volume of right pallidum	104	rs55653563	9	97001682	96912177	97009024	0.00300724	C	A	snoU13	5818	intergenic	8.827	7	2	15	-0.047	5.7e-07	-0.012037	0.17992
Volume of right pallidum	105	rs505922	9	136149229	136137065	136184798	1.72236e-05	C	T	ABO	0	ncRNA_intronic	4.81	5	1	13	0.053	1.5e-09	-0.011851	0.165432
Volume of right pallidum	106	rs28533815	9	139241828	139235415	139259249	5.30338e-09	C	T	GPSM1	0	intronic	0.787	5	2	5	0.082	1.1e-13	0.0070001	0.445779
Volume of right pallidum	107	rs11257655	10	12307894	12241815	12328010	1.24581e-13	T	C	RN7SL232P	3967	intergenic	8.818	4	2	15	0.088	6.3e-19	-0.0027709	0.775318
Volume of right pallidum	108	rs3847343	10	71319071	71306424	71495726	1.98637e-06	A	G	NEUROG3	12382	intergenic	6.75	NA	5	14	0.055	3.1e-10	-0.01991	0.015838
Volume of right pallidum	109	rs703967	10	80953451	80940804	80989082	6.75201e-09	C	A	ZMIZ1	0	intronic	5.554	NA	4	5	-0.063	1.4e-13	-0.0055979	0.48146
Volume of right pallidum	110	rs11187140	10	94466910	93566126	94552173	1.82488e-26	A	G	Y_RNA	3345	intergenic	3.313	6	5	14	-0.11	1.5e-33	0.012967	0.115944
Volume of right pallidum	111	rs1413615	10	99803197	99790944	99807046	0.00817087	T	C	CRTAC1	12611	intergenic	11.03	NA	5	14	-0.044	1.4e-06	0.00089524	0.91946
Volume of right pallidum	112	rs61869252	10	104496658	104447629	104541019	0.00885276	T	C	SFXN2	0	intronic	2.087	7	4	5	-0.048	2.2e-06	0.011193	0.230118
Volume of right pallidum	113	rs7903146	10	114758349	114596655	114942869	5.60872e-27	T	C	TCF7L2	0	intronic	3.302	5	1	5	0.3	4.5e-238	-0.020471	0.0190283
Volume of right pallidum	114	rs2292626	10	124186714	124091572	124198585	4.22616e-08	T	C	PLEKHA1	0	intronic	11.82	7	4	5	-0.059	1.2e-12	-0.0063967	0.421143
Volume of right pallidum	115	rs112352107	11	1702639	1683461	1702639	0.00430938	A	G	FAM99B	1859	intergenic	0.816	7	5	14	0.091	6.6e-07	0.0076968	0.660313
Volume of right pallidum	116	rs4929965	11	2197286	2118860	2198665	2.83235e-08	G	A	MIR4686	2917	intergenic	3.535	5	2	14	-0.063	3.1e-12	-0.019613	0.015838
Volume of right pallidum	117	rs2237895	11	2857194	2690293	2892237	3.79491e-16	C	A	KCNQ1	0	intronic	0.273	5	5	15	0.083	6.1e-21	0.015879	0.0471194
Volume of right pallidum	118	rs5215	11	17408630	17070365	17422619	4.15812e-11	T	C	KCNJ11	0	exonic	14.43	5	3	14	-0.067	2.2e-15	-0.018549	0.0245584
Volume of right pallidum	119	rs145678014	11	32927778	32595598	32956492	7.24599e-05	T	G	QSER1	0	intronic	5.155	7	4	5	-0.13	7.8e-09	-0.026922	0.160879
Volume of right pallidum	120	rs1061810	11	43877934	43634973	43878534	1.06112e-06	A	C	HSD17B12:RP11-613D13.5	00:00:00	ncRNA_intronic	5.244	6	4	5	0.06	3.9e-11	-0.0017342	0.841971
Volume of right pallidum	121	rs1783541	11	65294799	65220206	65326154	0.000214721	T	C	SCYL1	0	intronic	2.629	6	3	4	0.058	3.7e-08	0.018704	0.0500956
Volume of right pallidum	122	rs11820019	11	69448758	69448758	69463679	0.00398134	C	T	CCND1	7096	intergenic	0.489	5	5	14	-0.14	9.8e-07	0.041973	0.088736
Volume of right pallidum	123	rs74333814	11	72457487	72401101	72851463	4.28593e-12	T	C	ARAP1	0	intronic	1.839	5	2	5	-0.095	9.7e-17	0.019063	0.0825848
Volume of right pallidum	124	rs11020124	11	92690661	92668826	92727874	1.89611e-15	C	T	RP11-676F20.1	8301	intergenic	0.439	6	5	15	0.086	1.2e-20	-0.0093664	0.283009
Volume of right pallidum	125	rs1900385	11	93014343	93013387	93061159	0.0043038	G	T	RP11-755E23.3	40008	intergenic	5.003	NA	5	15	0.041	8.4e-07	-0.0093397	0.241696
Volume of right pallidum	126	rs7131465	11	113300022	113285916	113315355	0.00500919	C	A	DRD2	0	intronic	1.891	6	5	15	-0.042	9e-07	-0.0066826	0.40678
Volume of right pallidum	127	rs549798	11	121940411	121900440	121964569	0.00212505	G	A	RP11-166D19.1	0	ncRNA_intronic	7.971	NA	1	15	0.043	2.5e-07	-0.00018596	0.981291
Volume of right pallidum	128	rs11221333	11	128383687	128383077	128398938	0.00369702	T	C	ETS1	0	intronic	1.428	7	1	5	0.049	1.1e-06	0.018779	0.046849
Volume of right pallidum	129	rs76895963	12	4384844	4288001	4406836	3.76087e-26	G	T	CCND2-AS1:CCND2	00:00:00	ncRNA_intronic	14	4	1	1	-0.47	9.1e-34	-0.0267	0.391525
Volume of right pallidum	130	rs10842994	12	27965150	27810034	27967279	1.53689e-10	T	C	RN7SKP15	5826	intergenic	4.53	5	5	15	-0.084	3.8e-15	0.015032	0.133555
Volume of right pallidum	131	rs2446770	12	66210621	66164800	66389968	1.17445e-08	C	T	RPSAP52	0	ncRNA_intronic	4.723	7	4	15	0.1	2.2e-13	-0.0044806	0.73804
Volume of right pallidum	132	rs1798089	12	71538310	71397788	71663102	2.33673e-07	C	T	TSPAN8	0	intronic	2.256	NA	4	15	-0.057	2.4e-11	-0.018193	0.025698
Volume of right pallidum	133	rs17115961	12	76331156	76325670	76332555	0.00864104	A	G	RP11-114H23.1	0	ncRNA_intronic	5.804	4	5	15	0.053	2.6e-06	0.01753	0.101258
Volume of right pallidum	134	rs118086033	12	97416200	97416200	97420780	0.00486786	T	C	RP11-541G9.1	0	ncRNA_intronic	17.91	6	14	15	0.11	6.1e-06	-0.069591	0.00310027
Volume of right pallidum	135	rs3764002	12	108618630	108609634	108629780	0.00306139	T	C	WSCD2	0	exonic	28.1	7	4	15	-0.048	4.2e-07	0.0031096	0.727461
Volume of right pallidum	136	rs56158042	12	121455589	121068353	121604314	4.91202e-12	A	G	C12orf43	1283	intergenic	2.967	5	5	15	-0.076	3.8e-17	0.0033763	0.692166
Volume of right pallidum	137	rs12820906	12	123493123	123447928	123891865	0.00168037	G	A	PITPNM2	0	intronic	1.937	5	4	4	-0.05	2.3e-07	-0.0076005	0.407005
Volume of right pallidum	138	rs11614914	12	133070294	133066392	133151607	0.000637413	T	C	FBRSL1	0	intronic	2.072	2b	1	7	0.048	2.6e-07	-0.021829	0.00971181
Volume of right pallidum	139	rs34584161	13	26776999	26776255	26818902	0.00139287	G	A	RNF6	0	intergenic	4.899	5	4	5	-0.051	1.9e-07	-0.008555	0.357322
Volume of right pallidum	140	rs576674	13	33554302	33554302	33562505	0.000360584	A	G	TOMM22P3	25762	intergenic	6.746	5	5	15	-0.061	4.5e-08	-0.012905	0.224342
Volume of right pallidum	141	rs1215451	13	80715893	80620642	80767182	2.80014e-10	A	G	SPRY2	194217	intergenic	0.274	5	2	15	-0.074	5.5e-15	-0.010022	0.254191
[truncated: 606 more rows]

## Sheet: Table S4
Supplementary Table 4. Distinct genomic loci for T2DM conditioning on subcortical brain volumes.
GenomicLocus	SNP	CHR	BP	Start	End	CondFDR	Novelty for T2DM	NearestGene	Distance	Function	CADD	RDB	MinChrState	CommonChrState
1	rs112750178	1	26859695	26752129	26883511	0.00531	F	RPS6KA1	0	intronic	1.132	6	4	5
2	rs16826069	1	39797055	39550621	40092933	2.93e-13	F	MACF1	0	exonic	7.303	3a	4	4
3	rs114362288	1	49119670	49119670	49135609	0.00525	T	AGBL4	0	intronic	3.449	6	5	15
4	rs10788930	1	51118253	50891117	51532590	0.00651	F	FAF1	0	intronic	5.838	6	5	15
5	rs76517366	1	72029085	72029085	72287808	0.0027	F	NEGR1	0	intronic	17.77	5	5	15
6	rs2613508	1	72833582	72724409	72949290	0.00597	F	RPL31P12	66069	intergenic	3.943	NA	5	15
7	rs2492901	1	93496251	93487836	93512806	0.00623	F	Y_RNA	3187	intergenic	5.627	NA	5	15
8	rs55970404	1	110019889	109872117	110049457	0.00635	F	SYPL2	0	intronic	2.037	6	4	14
9	rs1127215	1	117532790	117525810	117567526	3.93e-05	F	PTGFRN	0	UTR3	2.461	5	2	5
10	rs1493694	1	120526982	120436751	120554134	5.51e-06	F	NOTCH2	0	intronic	0.993	6	3	5
11	rs145904381	1	151017991	150314457	151279323	0.000256	F	BNIPL	0	intronic	2.755	5	4	5
12	rs4142027	1	177833576	177793990	177913519	0.000375	F	SEC16B	59514	intergenic	14.52	7	5	15
13	rs704633	1	201760981	201760981	201859213	0.00105	F	NAV1:IPO9-AS1	00:00:00	ncRNA_intronic	15.09	4	2	6
14	rs1339321	1	205090433	205030862	205263304	0.000622	F	RBBP5	0	intronic	10.6	NA	1	1
15	rs340874	1	214159256	214009019	214287420	3.68e-10	F	PROX1-AS1:PROX1	00:00:00	ncRNA_intronic	13.3	NA	1	13
16	rs4846567	1	219750717	219622596	219798632	3.15e-08	F	RP11-95P13.2	19673	intergenic	14.9	5	5	15
17	rs348330	1	229672955	229672955	229672955	0.00363	F	ABCB10	0	intronic	4.01	NA	4	4
18	rs291367	1	235690800	235559664	235706290	0.00077	F	RP4-534P7.2	6816	intergenic	0.005	5	5	15
19	rs13386804	2	25692112	25635264	25710090	0.00184	F	DTNB	0	intronic	1.058	7	5	15
20	rs1260326	2	27730940	27548038	27752871	1.7e-07	F	GCKR	0	exonic	13.22	5	5	15
21	rs387780	2	32502495	32499150	32849207	0.0033	T	YIPF4	483	upstream	9.695	4	1	2
22	rs75330033	2	43697723	43200107	43927374	1.44e-12	F	THADA	0	intronic	11.95	6	4	5
23	rs184418755	2	54421356	54421356	54421356	0.00484	F	ACYP2	0	intronic	8.333	7	5	15
24	rs13416859	2	58944760	58868909	58958528	0.00522	F	LINC01122	0	ncRNA_intronic	7.002	5	5	15
25	rs4140918	2	59652694	59626765	59664054	0.00447	F	RP11-444A22.1:AC007131.2	00:00:00	ncRNA_intronic	6.809	NA	5	15
26	rs243019	2	60585806	60546132	60598756	1.88e-07	F	AC007381.2	544	downstream	12.31	NA	2	15
27	rs2249105	2	65287896	65238344	65713102	1.7e-06	F	CEP68	0	intronic	1.193	1f	5	5
28	rs11694350	2	79219390	79183413	79219390	0.000916	F	REG3G	33421	intergenic	0.204	7	7	14
29	rs10460461	2	121349906	121305604	121353119	1.36e-05	F	AC073257.1	34220	intergenic	0.329	4	5	14
30	rs289847	2	152025885	151999891	152110098	0.00238	F	AC018731.3	0	ncRNA_intronic	2.872	NA	14	15
31	rs6743795	2	161122134	161080801	161340775	3.82e-06	F	ITGB6	0	intergenic	3.975	4	5	15
32	rs79953491	2	165555539	165501849	165822558	1.29e-07	F	COBLL1	0	intronic	6.206	7	4	15
33	rs6741930	2	172396366	172369838	172398311	0.00979	F	CYBRD1	0	intronic	3.039	6	4	5
34	rs4673711	2	213829682	213807273	213835977	0.00071	F	AC079610.1	0	ncRNA_intronic	1.135	6	4	15
35	rs1515108	2	227123086	226813783	227228251	9.81e-26	F	AC068138.1	72998	intergenic	0.731	NA	5	15
36	rs11709077	3	12336507	12027240	12473045	1.71e-13	F	PPARG	0	intronic	11.87	2b	1	15
37	rs150505252	3	14892401	14892401	14892401	0.00422	F	FGD5	0	intronic	2.439	5	5	14
38	rs77173147	3	23212597	23187407	23644184	0.000133	F	UBE2E2-AS1	23963	intergenic	2.651	5	5	15
39	rs6766511	3	35659344	35659344	35696096	0.00611	F	ARPP21	21092	intergenic	0.523	6	14	15
40	rs71328912	3	47065255	46939136	47506230	0.00175	F	SETD2	0	intronic	0.153	5	4	5
41	rs7640294	3	53130913	53103155	53139977	0.00322	F	RP11-894J14.5:RFT1	00:00:00	intronic	0.179	7	4	5
42	rs4504165	3	64701890	64698714	64730121	4.69e-09	F	ADAMTS9-AS2	0	ncRNA_intronic	1.05	5	5	15
43	rs6438234	3	114913508	114822794	114969156	0.000511	F	ZBTB20	47389	intergenic	21.6	5	1	15
44	rs11708067	3	123065778	122936084	123137791	8.51e-14	F	ADCY5	0	intronic	19.37	4	4	15
45	rs7652875	3	127157351	127095546	127177418	0.00961	F	RP11-59J16.1	42181	intergenic	0.009	6	5	14
46	rs2953126	3	128161295	128159359	128161489	0.00648	F	DNAJB8	19986	intergenic	12.11	5	5	14
47	rs7633673	3	152084243	152084243	152535365	0.00707	F	MBNL1	0	intronic	6.702	2b	4	15
48	rs7642311	3	168223132	168212861	168269402	0.00335	F	EGFEM1P	0	ncRNA_intronic	8.591	4	5	15
49	rs9873618	3	170733076	170548978	170766618	1.68e-12	F	SLC2A2	0	intronic	9.82	7	3	15
50	rs2872246	3	183738460	183628855	183756780	0.00764	F	ABCC5	2656	intergenic	0.419	NA	5	15
51	rs6769511	3	185530290	184760053	185550500	3.49e-27	F	IGF2BP2	0	intronic	12.66	5	2	15
52	rs3887925	3	186665645	186661006	186685035	1.41e-05	F	ST6GAL1	0	intronic	3.464	5	2	5
53	rs4686471	3	187740899	187740295	187755222	2.55e-06	F	RP11-132N15.1	19120	intergenic	0.264	5	5	15
54	rs1531583	4	744972	695912	790263	0.00195	F	PCGF3	0	intronic	0.309	6	4	4
55	rs56337234	4	1784403	1781296	1785738	3.94e-05	F	FGFR3	10630	intergenic	1.442	4	2	15
56	rs1046320	4	6304344	6263996	6329107	5.11e-18	F	WFS1	0	UTR3	1.13	1f	4	4
57	rs2610986	4	18037231	17792869	18053698	0.000237	F	LCORL	13731	intergenic	0.238	NA	14	15
58	rs10938398	4	45186139	45071269	45186832	6.82e-05	F	RP11-362I1.1	132469	intergenic	1.094	5	5	15
59	rs4330370	4	77545018	77500825	77619296	0.000429	F	SHROOM3	0	intronic	0.947	5	2	7
60	rs993380	4	83584496	83562332	83589272	0.00662	F	SCD5	0	intronic	3.354	7	5	15
61	rs6821438	4	95091911	94999873	95317785	3.68e-05	F	RP11-363G15.2	0	ncRNA_intronic	1.739	5	5	15
62	rs3796461	4	96112425	96104799	96118696	0.00495	F	UNC5C	0	intronic	0.684	NA	4	15
63	rs223490	4	103679117	103569283	104140848	0.000476	F	MANBA	0	intronic	1.988	4	1	5
64	rs17035289	4	106048291	106048291	106066293	0.00166	F	RP11-556I14.1	7133	intergenic	5.501	5	5	15
65	rs11727676	4	145659064	145621328	145659064	0.00754	F	HHIP	0	exonic	12.31	6	4	15
66	rs13434765	4	153499458	153252061	153520475	1.12e-07	F	RP11-555K12.1	25941	intergenic	5.344	4	2	15
67	rs113274170	4	157739072	157619733	157749211	0.00153	F	PDGFC	0	intronic	0.493	7	5	15
68	rs1996546	4	185714289	185672745	185730750	2.16e-05	F	ACSL1	0	intronic	0.422	3a	3	7
69	rs879253	5	14794868	14598311	14857224	0.000517	F	ANKH	0	intronic	2.914	NA	4	15
70	rs12187196	5	44683819	44629545	44941630	0.000175	F	RP11-503D12.1	14713	intergenic	2.464	7	14	15
71	rs17261179	5	51791225	51749342	51806265	0.00438	F	CTD-2141G3.1	84163	intergenic	9.07	6	5	15
72	rs255761	5	53321956	53268762	53344452	7.67e-07	F	ARL15	0	intronic	2.633	NA	5	15
73	rs465002	5	55808475	55794447	55868721	7.43e-09	F	AC022431.2	0	intronic	13.68	NA	5	15
74	rs2307111	5	75003678	74568235	75038431	1.14e-05	F	POC5	0	exonic	15.77	5	4	5
75	rs7732130	5	76435004	76424949	76454559	2.91e-09	F	ZBED3-AS1	0	ncRNA_intronic	1.744	3a	2	15
76	rs3733893	5	78532658	78416416	78626464	1.68e-05	F	JMY	0	exonic	17.37	2b	1	1
77	rs436064	5	81069494	81069494	81087534	0.00611	F	SSBP2	21877	intergenic	0.177	NA	2	15
78	rs75432112	5	102586407	101584734	102973337	2.62e-12	F	CTC-503K11.2	0	ncRNA_intronic	0.327	7	5	15
79	rs329122	5	133864599	133861663	134149075	0.00301	F	JADE2	0	intronic	7.338	5	1	7
80	rs116329140	5	143786740	143786740	143786740	0.0082	T	KCTD16	0	intronic	0.501	7	5	15
81	rs17057112	5	159213685	159193485	159254205	0.00293	F	AC011343.1	0	ncRNA_intronic	0.271	5	5	15
82	rs9405331	6	7204736	6992891	7317551	9e-07	F	RREB1	0	intronic	1.11	7	2	4
83	rs7451008	6	20673880	20483407	21031435	1.84e-26	F	CDKAL1	0	intronic	7.943	5	5	15
84	rs1929899	6	38892817	38888413	39010963	0.000777	F	DNAH8:RP1-207H1.3	00:00:00	ncRNA_exonic	19.61	NA	5	15
85	rs6937438	6	43815364	43798902	43829941	7.58e-07	F	RP11-344J7.2	4129	intergenic	17.29	5	5	15
86	rs2784200	6	51481671	51412786	51496866	0.00394	F	RP3-335N17.2:PKHD1	00:00:00	ncRNA_intronic	0.531	6	5	15
87	rs10457469	6	126083658	126049040	126116953	0.00347	F	HEY2	1242	intergenic	0.025	7	5	14
88	rs11759026	6	126792095	126622945	127080700	7.75e-07	F	MIR588	13681	intergenic	7.446	7	5	15
89	rs719727	6	127414838	127399045	127437399	0.000371	F	RSPO3	24910	intergenic	9.495	NA	5	15
90	rs35164294	6	130265266	130265266	130265266	0.00727	F	L3MBTL3	69577	intergenic	3.704	4	2	15
91	rs1573090	6	137302159	137286900	137305466	5.71e-07	F	RP11-55K22.5	1142	intergenic	0.151	NA	5	14
92	rs4709746	6	164133001	164092706	164133001	0.00263	F	RP1-230L10.1	0	ncRNA_intronic	4.13	2b	2	15
93	rs7801928	7	13894939	13886654	13897920	0.0022	F	AC005019.3	0	ncRNA_intronic	2.591	5	5	15
94	rs6972333	7	15051643	14859137	15065467	1.06e-08	F	AC006045.3	25943	intergenic	0.165	7	5	15
95	rs10257292	7	19193382	19150091	19213929	0.00556	F	AC003986.5	7505	intergenic	0.475	5	13	15
96	rs1708302	7	28198677	28138193	28260312	1.14e-23	F	JAZF1	0	intronic	0.366	NA	4	5
97	rs917195	7	30728452	30716643	30728557	0.000791	F	CRHR2	0	intronic	16.19	2b	5	14
98	rs190764862	7	41114935	41114935	41114935	0.00889	F	AC005022.1	26266	intergenic	0.782	5	5	15
99	rs878521	7	44255643	44188220	44365863	8.32e-08	F	CAMK2B	1105	intergenic	0.375	5	4	5
100	rs67681615	7	45116145	45008501	45150331	0.00712	F	CCM2	76	downstream	1.818	5	4	4
101	rs1014416	7	69329347	68968729	69783198	0.00843	F	AUTS2	0	intronic	6.195	4	2	15
102	rs740157	7	77055885	77047782	77057110	0.0081	F	RP5-899E9.1	1124	intergenic	5.862	NA	1	7
103	rs1562396	7	130457914	130422934	130468190	1.45e-05	F	RP11-36B6.1	17052	intergenic	7.509	6	9	15
104	rs34411527	7	132323469	132318535	132325596	0.00905	F	PLXNA4	0	intronic	0.528	7	5	15
105	rs62492368	7	150537635	150504840	150542711	0.00381	F	AOC1	0	intronic	3.037	6	5	15
106	rs3802125	7	156970563	156926134	157077842	1.77e-05	F	UBE3C	0	intronic	4.855	NA	4	4
107	rs60240827	8	10810250	8092025	11589042	3.59e-06	F	XKR6	0	intronic	2.71	6	5	15
108	rs10096633	8	19830921	19819328	19934339	0.00034	F	LPL	6151	intergenic	0.202	6	5	15
109	rs12544241	8	41514888	41430779	41577495	5.46e-10	F	ANK1	0	intronic	2.706	4	2	14
110	rs10808671	8	95967372	95816132	96128981	0.000582	F	NDUFAF6	0	intronic	11.52	7	5	5
111	rs2721952	8	116645056	116464988	116645056	0.0012	F	TRPS1	0	intronic	0.027	5	2	15
112	rs35859536	8	118191475	118182924	118236971	6.26e-27	F	SLC30A8	2521	intergenic	4.115	7	5	15
113	rs143209301	8	128717697	128711742	128717697	5.69e-05	F	CASC11	0	ncRNA_intronic	0.003	7	5	15
114	rs7838717	8	145504343	145108151	145639726	1.14e-05	F	BOP1	0	intronic	1.739	5	3	5
115	rs35338539	9	4298589	4282942	4298589	2.97e-05	F	GLIS3	0	intronic	22.2	2b	1	1
116	rs7467618	9	19065295	19025385	19098967	0.00575	F	HAUS6	0	intronic	7.576	7	4	4
117	rs4977249	9	20278688	20228466	20278688	0.00411	F	AL512635.1	16313	intergenic	3.376	7	9	15
118	rs7020996	9	22129579	21995882	22140224	1.9e-26	F	CDKN2B-AS1	8482	intergenic	5.239	7	2	15
119	rs1412234	9	28410683	28410683	28418511	8.34e-05	F	LINGO2	0	intronic	6.015	4	7	15
120	rs12001437	9	34074476	34074476	34130435	0.000332	F	RP11-537H15.3	9853	intergenic	3.181	4	1	15
121	rs725959	9	81349608	81333004	81376062	0.000804	F	MTND2P8	7027	intergenic	0.383	NA	15	15
122	rs17791513	9	81905590	81881830	81956349	1.01e-05	F	CHCHD2P9	100628	intergenic	7.142	7	5	15
123	rs2796441	9	84308948	84293453	84313464	7.06e-07	F	RP11-154D17.1	0	ncRNA_intronic	19.86	NA	1	15
124	rs117254233	9	96472583	96472583	96582490	0.00485	F	PHF2	30713	intergenic	2.976	5	7	15
125	rs55653563	9	97001682	96912177	97009024	0.0022	F	snoU13	5818	intergenic	8.827	7	2	15
126	rs10818789	9	125956461	125605840	126044010	0.00533	F	STRBP	0	intronic	7.799	5	5	15
127	rs505922	9	136149229	136137065	136184798	1.42e-06	F	ABO	0	ncRNA_intronic	4.81	5	1	13
128	rs28533815	9	139241828	139235415	139300876	2.44e-09	F	GPSM1	0	intronic	0.787	5	2	5
129	rs11257655	10	12307894	12241815	12328010	3.93e-14	F	RN7SL232P	3967	intergenic	8.818	4	2	15
130	rs4750356	10	13480789	13479684	13552975	0.00367	F	BEND7	0	UTR3	2.786	4	5	14
131	rs3847343	10	71319071	71306424	71495726	1.99e-06	F	NEUROG3	12382	intergenic	6.75	NA	5	14
132	rs147648528	10	74568391	74568391	74568391	0.00856	F	MCU	0	intronic	4.897	7	5	15
133	rs703977	10	80944230	80940804	81099082	2.84e-09	F	ZMIZ1	0	intronic	12.97	NA	2	7
134	rs11187140	10	94466910	93566126	94552173	1.82e-26	F	Y_RNA	3345	intergenic	3.313	6	5	14
135	rs1413615	10	99803197	99769882	99807046	0.00446	F	CRTAC1	12611	intergenic	11.03	NA	5	14
136	rs61869252	10	104496658	104447629	104541019	0.00297	F	SFXN2	0	intronic	2.087	7	4	5
137	rs4074720	10	114748497	114561232	114942869	3.49e-28	F	TCF7L2	0	intronic	5.248	5	2	5
138	rs2292626	10	124186714	124091572	124200854	5.04e-09	F	PLEKHA1	0	intronic	11.82	7	4	5
139	rs112352107	11	1702639	1683461	1702639	0.00339	F	FAM99B	1859	intergenic	0.816	7	5	14
140	rs4929965	11	2197286	2118860	2198665	2.83e-08	F	MIR4686	2917	intergenic	3.535	5	2	14
141	rs2237895	11	2857194	2690293	2892237	1.39e-16	F	KCNQ1	0	intronic	0.273	5	5	15
142	rs5219	11	17409572	17065289	17422619	2.58e-11	F	KCNJ11	0	exonic	13.58	5	3	5
143	rs145678014	11	32927778	32595598	32956492	8.19e-06	F	QSER1	0	intronic	5.155	7	4	5
144	rs967505	11	34950950	34893344	35032241	0.00626	F	PDHX	0	intronic	8.462	NA	5	5
145	rs1061810	11	43877934	43634973	43879540	7.78e-07	F	HSD17B12:RP11-613D13.5	00:00:00	ncRNA_intronic	5.244	6	4	5
146	rs1783541	11	65294799	65220206	65326154	0.000215	F	SCYL1	0	intronic	2.629	6	3	4
147	rs11820019	11	69448758	69427546	69463679	0.00177	F	CCND1	7096	intergenic	0.489	5	5	14
148	rs74333814	11	72457487	72401101	72851463	4.29e-12	F	ARAP1	0	intronic	1.839	5	2	5
149	rs7123361	11	76161389	76129824	76267331	0.00876	F	C11orf30	0	intronic	7.695	6	4	5
150	rs11020124	11	92690661	92668826	92727874	5e-17	F	RP11-676F20.1	8301	intergenic	0.439	6	5	15
151	rs1900385	11	93014343	93013387	93063200	0.000277	F	RP11-755E23.3	40008	intergenic	5.003	NA	5	15
152	rs12798900	11	113298996	113259332	113315355	0.000757	F	DRD2	0	intronic	2.482	5	5	15
153	rs549798	11	121940411	121900440	121964569	0.0015	F	RP11-166D19.1	0	ncRNA_intronic	7.971	NA	1	15
154	rs11221333	11	128383687	128383077	128398938	0.000792	F	ETS1	0	intronic	1.428	7	1	5
155	rs76895963	12	4384844	4288001	4406836	2.78e-27	F	CCND2-AS1:CCND2	00:00:00	ncRNA_intronic	14	4	1	1
156	rs10842994	12	27965150	27810034	27967279	3.51e-11	F	RN7SKP15	5826	intergenic	4.53	5	5	15
157	rs2446770	12	66210621	66162603	66389968	6.75e-10	F	RPSAP52	0	ncRNA_intronic	4.723	7	4	15
158	rs1798089	12	71538310	71394179	71663102	2.34e-07	F	TSPAN8	0	intronic	2.256	NA	4	15
159	rs17115961	12	76331156	76325670	76334607	0.00286	T	RP11-114H23.1	0	ncRNA_intronic	5.804	4	5	15
160	rs117624674	12	77623629	77573635	77772235	0.00322	T	RP1-81P11.1	1155	intergenic	0.683	4	1	15
161	rs75342554	12	91403806	91365018	91505417	0.00415	F	EPYC	5002	intergenic	3.016	NA	7	15
162	rs118086033	12	97416200	97416200	97420780	0.00177	F	RP11-541G9.1	0	ncRNA_intronic	17.91	6	14	15
163	rs3764002	12	108618630	108609634	108629780	0.000351	F	WSCD2	0	exonic	28.1	7	4	15
164	rs56158042	12	121455589	121052132	121604314	9.23e-13	F	C12orf43	1283	intergenic	2.967	5	5	15
165	rs12820906	12	123493123	123296204	123913433	0.000179	F	PITPNM2	0	intronic	1.937	5	4	4
166	rs11614914	12	133070294	133066392	133151607	0.000637	F	FBRSL1	0	intronic	2.072	2b	1	7
167	rs138360448	12	133829645	133721335	133829645	0.0054	F	Y_RNA	14509	intergenic	9.021	5	9	15
168	rs34584161	13	26776999	26776255	26818902	0.00139	F	RNF6	0	intergenic	4.899	5	4	5
169	rs576674	13	33554302	33554302	33562505	0.000275	F	TOMM22P3	25762	intergenic	6.746	5	5	15
170	rs9562987	13	51095908	51067234	51097400	0.00326	F	DLEU1:RP11-175B12.2	00:00:00	ncRNA_intronic	4.272	4	2	15
171	rs7982880	13	66764032	66763025	66775613	0.00784	F	MIR4704	28349	intergenic	0.784	6	9	15
172	rs1327315	13	80708732	80603592	80767182	9.06e-11	F	SPRY2	201378	intergenic	12.32	3a	2	15
173	rs7139676	13	91970313	91939270	91970313	0.00204	F	MIR17HG	29760	intergenic	1.59	7	5	15
174	rs7148185	14	24520604	24512726	24527672	0.00325	F	RP11-468E2.9	23	upstream	10.72	4	1	2
175	rs7145828	14	33303298	33292743	33309293	0.00414	F	AKAP6	2730	intergenic	5.571	7	5	15
176	rs56992115	14	74909411	74872187	74969167	0.00234	F	SYNDIG1L	16605	intergenic	1.87	5	5	15
177	rs72690737	14	79930644	79833494	79945162	7.31e-05	F	NRXN3	0	intronic	0.982	7	5	15
178	rs7153849	14	91964683	91842733	92057960	0.000396	F	SMEK1	0	intronic	2.952	6	4	5
179	rs73347525	14	101255172	101255172	101255172	0.00407	F	MEG3	0	ncRNA_intronic	5.467	4	5	15
180	rs2289739	15	41801512	41486990	41893120	0.00052	F	LTK	0	intronic	1.895	1f	2	14
181	rs117041619	15	47102329	47032642	47265460	0.00433	F	RP11-627D16.1	5286	intergenic	4.166	7	9	15
182	rs117530276	15	57623333	57212756	57643090	0.00347	F	RP11-358M11.4	4687	intergenic	10.87	4	5	15
183	rs56215579	15	60716761	60702243	60807065	0.00018	F	NARG2	0	intronic	2.531	4	4	5
184	rs1881415	15	62388530	62383155	62415736	3.21e-07	F	NPM1P47	13025	intergenic	0.842	7	5	15
185	rs7171858	15	63885699	63800065	64131474	0.00271	F	USP3:USP3-AS1	00:00:00	ncRNA_intronic	1.079	6	4	4
186	rs35395156	15	67962763	67937755	68023809	0.00863	F	MAP2K5	0	intronic	1.812	6	4	15
187	rs62007299	15	77711719	77313571	77910620	1.36e-14	F	PEAK1	0	intronic	8.206	2b	1	1
188	rs12440156	15	90420673	90362275	90450819	5.3e-08	F	AP3S2:C15orf38-AP3S2	00:00:00	intronic	3.483	6	2	5
189	rs2290203	15	91512067	91502383	91561182	1.06e-07	F	PRC1:PRC1-AS1	00:00:00	ncRNA_intronic	4.387	NA	4	4
190	rs7196729	16	299980	294243	317393	0.000375	F	ITFG3:ITFG3	00:00:00	intronic	1.434	7	4	5
191	rs62037465	16	14585833	14520684	14731391	0.00615	F	PARN	0	intronic	4.1	4	5	5
192	rs4408552	16	20383531	20383531	20407196	0.00978	F	PDILT	0	intronic	5.328	NA	5	15
193	rs12325539	16	30033633	29958216	30118345	0.000206	F	DOC2A	0	intergenic	0.951	7	5	14
194	rs11075993	16	53837144	53548788	53877592	5.41e-27	F	FTO	0	intronic	0.465	6	5	15
195	rs8056814	16	75252327	75232528	75469551	2.66e-09	F	CTRB1	570	upstream	1.271	4	1	15
196	rs2925979	16	81534790	81516383	81598387	2.67e-08	F	CMIP	0	intronic	5.802	NA	1	5
197	rs8071043	17	3988451	3881293	4225303	1.37e-07	F	ZZEF1	0	intronic	0.238	7	4	4
198	rs4925109	17	17661802	17448589	18206386	6.8e-06	F	RAI1	0	intronic	6.277	5	2	5
199	rs9303624	17	27562990	27553492	27655839	0.00375	F	CRYBA1	10890	intergenic	3.545	5	5	15
200	rs71372253	17	29413019	29413019	29735752	0.0032	F	RP11-848P1.9	0	ncRNA_intronic	0.215	6	5	15
201	rs11651755	17	36099840	36060216	36108231	2.06e-11	F	HNF1B	0	intronic	0.619	5	5	13
202	rs72823071	17	40579304	40566240	40960253	7.74e-05	F	PTRF	3768	intergenic	3.441	7	5	5
203	rs9904865	17	44908263	44908263	44908263	0.00234	F	WNT3	0	intergenic	10.19	5	5	14
204	rs35895680	17	47060322	46835629	47145848	6.85e-06	F	RP11-501C14.5	12305	intergenic	1.056	7	9	14
205	rs11870068	17	65944515	65634625	66158952	4.12e-06	F	BPTF	0	intronic	3.071	5	4	4
206	rs62084913	17	72773047	72754924	72790563	0.000435	F	TMEM104	0	intronic	4.3	4	1	2
207	rs8090138	18	7082908	7067652	7083020	0.00174	F	LAMA1	0	intronic	3.635	5	5	15
208	rs993322	18	36285281	36173002	36359094	0.0078	F	RP11-687D19.1	17318	intergenic	7.093	NA	9	15
209	rs72926932	18	53050646	52848102	53428347	1.24e-05	F	TCF4	0	intronic	4.843	7	4	15
210	rs8097210	18	57857135	57732418	57913434	0.000466	F	RP11-795H16.2	6652	intergenic	2.456	5	5	15
211	rs12454712	18	60845884	60845884	60845884	0.000151	F	BCL2	0	intronic	16.2	2b	1	7
212	rs9947946	18	74515017	74515017	74628239	0.0038	F	RP11-162A12.2	0	intronic	0.524	6	5	5
213	rs4804833	19	7970635	7968168	7978430	0.00219	F	MAP2K7	0	intronic	7.909	4	1	5
214	rs56013747	19	13095195	12999458	13095195	0.00394	F	DAND5	9627	intergenic	4.993	4	1	7
215	rs58542926	19	19379549	19329924	19793545	1.97e-05	F	AC138430.4:TM6SF2	00:00:00	exonic	23.8	5	4	14
216	rs429358	19	45411941	45337918	45428459	3.1e-11	F	APOE	0	exonic	12.64	5	1	14
217	rs10406431	19	46157019	46147527	46178661	2.02e-05	F	RN7SL836P	1958	intergenic	10.64	3a	7	15
218	rs7255995	19	47564968	47562509	47621316	0.000667	F	ZC3H4	2475	intergenic	6.713	7	2	5
219	rs471263	20	942670	940514	945104	0.00976	F	RSPO4	0	intronic	0.972	5	5	14
220	rs13041756	20	21466795	21451139	21511318	0.000397	F	RP5-984P4.1	2086	intergenic	1.379	7	5	14
221	rs2268078	20	32596704	32514914	32729444	0.00184	F	RALY	0	intronic	0.361	5	5	5
222	rs12625671	20	42994812	42985717	43042364	8.47e-06	F	HNF4A	0	intronic	9.601	7	4	15
223	rs1206760	20	45582472	45582472	45590298	0.00137	F	EYA2	0	intronic	0.016	5	5	15
224	rs867489	20	48833957	48806954	48835972	0.00924	F	CEBPB	24744	intergenic	5.953	NA	5	15
225	rs13042290	20	51246202	50912495	51263833	0.00514	F	RP4-723E3.1	0	ncRNA_intronic	14.25	6	9	15
226	rs6100252	20	57426449	57379850	57435532	0.00224	F	GNAS	0	intronic	2.979	4	1	10
227	rs6006393	22	30590026	30135928	30654000	1.95e-07	F	RP3-438O4.4	0	ncRNA_intronic	1.025	4	5	5
228	rs738408	22	44324730	44324730	44368122	4.07e-05	F	PNPLA3	0	exonic	0.85	NA	3	4
229	rs36138276	22	50422348	50353919	50457041	0.000719	F	IL17REL	10593	intergenic	10.5	3a	1	13
Note: CondFDR identified 229 distinct genomic loci for T2DM. For each locus, we provided the physical location (chromosome, position, start position, and end position), lead SNP in this locus and its condFDR value, whether this locus is novel for T2DM (T or F), nearest gene, and the distance of lead SNP to the nearest gene, functional variant classification based on its physical position, CADD sc…

## Sheet: Table S5
Supplementary Table 5. Genomic loci for each subcortical volume conditioning on T2DM.
Traits	GenomicLocus	SNP	CHR	BP	Start	End	CondFDR	A1	A2	NearestGene	Distance	Function	CADD	RDB	MinChrState	CommonChrState	BETA.T2DM	P.T2DM	BETA.volumes	P.volumes
Volume of left thalamus	1	rs362307	4	3241845	3078937	3272782	5.56e-06	T	C	HTT	0	UTR3	1.174	NA	4	4	0.066	4.5e-05	-0.08932	4.6e-09
Volume of left thalamus	2	rs1491381	4	23754773	23715876	23757308	3.95e-05	G	A	RP11-380P13.1	0	ncRNA_intronic	3.257	NA	5	15	0.014	0.21	-0.0646	3.23e-10
Volume of left thalamus	3	rs13113370	4	48706182	48432377	48936821	0.001177	A	G	FRYL	0	intronic	0.248	6	5	5	0.018	0.029	0.042838	6.74e-08
Volume of left thalamus	4	rs9791024	5	64858955	64779214	65006234	3.04e-05	C	A	CENPK	0	UTR5	9.383	4	1	1	0.013	0.13	0.052248	3.77e-10
Volume of left thalamus	5	rs72837788	6	24789871	24749104	24789871	0.002437	A	G	GMNN	3543	intergenic	0.595	7	4	5	-0.029	0.21	-0.10718	2.91e-08
Volume of left thalamus	6	rs76928645	7	54941328	54916280	55309247	5.74e-09	T	C	SNORA73	7610	intergenic	11.09	6	5	15	-0.011	0.42	0.09988	1.75e-14
Volume of left thalamus	7	rs10835187	11	27505677	27461779	27628826	0.000389	T	C	RP11-159H22.1	1	downstream	0.122	7	5	15	-0.026	0.0014	0.041701	2.08e-07
Volume of left thalamus	8	rs3851634	12	106812902	106785554	106842558	0.001194	C	T	POLR3B	0	intronic	16.79	5	4	5	-0.0082	0.37	-0.05031	7.89e-09
Volume of left thalamus	9	rs9521510	13	110426871	110407815	110463257	0.000572	C	T	IRS2	0	intronic	0.958	7	4	5	-0.032	0.00024	0.042595	4.81e-07
Volume of left thalamus	10	rs55862039	15	63451563	63407390	63552102	0.003612	T	C	RPS27L	1342	intergenic	0.095	7	4	15	-0.0062	0.45	-0.04455	2.31e-08
Volume of left thalamus	11	rs34298584	18	39026695	38897862	39049311	0.000813	A	G	RP11-142I20.1	20699	intergenic	0.037	6	5	15	-0.002	0.86	0.062482	2.35e-09
Volume of left thalamus	12	rs6857	19	45392254	45387596	45411941	0.004727	T	C	PVRL2:CTB-129P6.4	00:00:00	ncRNA_intronic	5.597	NA	4	5	-0.085	8.9e-14	-0.04845	4.7e-06
Volume of left thalamus	13	rs12479469	20	61145196	61143364	61197053	0.000117	A	G	C20orf166-AS1	0	ncRNA_exonic	0.826	NA	2	14	0.021	0.032	-0.04967	5.33e-09
Volume of left caudate	1	rs2817144	1	3132424	3119118	3149789	1.77e-13	C	T	PRDM16	0	intronic	14.3	5	4	15	-0.0086	0.47	0.092858	1.7e-19
Volume of left caudate	2	rs4650210	1	69776686	69736914	69778187	0.009966	A	G	RP11-74K19.1	61579	intergenic	5.382	6	8	15	-0.016	0.067	0.042648	4.87e-07
Volume of left caudate	3	rs34035161	2	48633999	48589683	48740186	0.003176	A	G	FOXN2	27565	intergenic	0.169	5	5	15	-0.017	0.12	0.056409	8.13e-08
Volume of left caudate	4	rs11676147	2	204555946	204473751	204555946	0.002676	C	A	CD28	15251	intergenic	5.128	3a	5	15	0.0064	0.56	-0.05697	2.74e-08
Volume of left caudate	5	rs16857085	2	218113731	218113380	218147429	0.001329	G	A	RN7SKP43	2547	intergenic	5.289	4	2	7	-0.013	0.23	-0.06243	1.98e-08
Volume of left caudate	6	rs7636341	3	76221679	76192181	76272570	0.004599	A	G	ROBO2	0	intronic	6.39	5	9	15	0.017	0.04	0.041143	2.6e-07
Volume of left caudate	7	rs6770961	3	79716540	79683629	79807208	8.74e-05	C	A	ROBO1	0	intronic	0.968	6	9	15	-0.0041	0.63	-0.05033	4.06e-10
Volume of left caudate	8	rs79356899	3	141752505	141632231	141769266	0.003572	C	T	TFDP2	0	intronic	4.791	3a	5	15	0.0023	0.86	-0.0691	3.07e-08
Volume of left caudate	9	rs4957039	5	456016	433952	477691	0.002641	A	G	EXOC3	0	intronic	3.643	6	4	4	-0.0082	0.35	-0.04494	3.49e-08
Volume of left caudate	10	rs4865515	5	50895815	50582954	51096714	1.53e-08	C	A	CTD-2335O3.3	137891	intergenic	1.733	7	14	15	-0.0051	0.56	0.064034	2.55e-14
Volume of left caudate	11	rs1291602	5	130766662	130381389	130921388	0.003935	C	T	RAPGEF6:CTC-432M15.3	00:00:00	exonic	20.1	5	4	4	0.019	0.099	0.056824	1.19e-07
Volume of left caudate	12	rs13172721	5	179920543	179920543	179920543	0.007428	T	C	CNOT6	868	upstream	5.676	5	1	7	-0.014	0.097	-0.04097	2.62e-07
Volume of left caudate	13	rs7747401	6	15201610	15143159	15247393	0.00132	T	C	RP11-560J1.2	42543	intergenic	3.299	7	5	15	-0.036	0.0029	0.055859	3.75e-07
Volume of left caudate	14	rs62461232	7	77765568	77716309	77773693	0.000613	T	C	MAGI2	0	intronic	1.404	6	5	15	0.0059	0.6	-0.06205	4.49e-09
Volume of left caudate	15	rs7808970	7	100080738	99897475	100178177	2.69e-05	G	A	AC092849.1	642	upstream	9.38	2b	1	2	0.0012	0.89	-0.05348	7.21e-11
Volume of left caudate	16	rs9299304	9	128620224	128576223	128739508	0.008208	G	A	PBX3	0	intronic	0.386	5	5	15	0.021	0.17	-0.07736	2.11e-07
Volume of left caudate	17	rs6482467	10	25320223	25242947	25363128	0.003599	G	A	THNSL1	4629	intergenic	1.794	5	5	15	0.0016	0.85	-0.04507	3.12e-08
Volume of left caudate	18	rs701862	10	95159025	95152624	95214258	1.79e-05	G	T	MYOF	0	intronic	5.275	5	4	15	0.0066	0.44	-0.05204	7.78e-11
Volume of left caudate	19	rs10082476	10	124164654	124154626	124164654	0.006482	G	A	PLEKHA1	0	intronic	1.736	7	4	5	0.043	1e-05	0.042182	4.85e-06
Volume of left caudate	20	rs1835764	11	83243039	83140517	83335764	0.003925	A	G	DLG2	0	intronic	0.189	NA	5	15	0.022	0.02	0.044738	3.47e-07
Volume of left caudate	21	rs2845880	11	92017699	91999430	92079552	3.52e-16	A	C	NDUFB11P1	51498	intergenic	0.095	NA	5	15	0.0015	0.88	0.082637	1.2e-22
Volume of left caudate	22	rs4938401	11	117399605	117383215	117429728	1.82e-05	G	T	DSCAML1	0	intronic	0.592	2b	5	14	0.011	0.33	-0.0692	9.95e-11
Volume of left caudate	23	rs9671291	14	56181695	56177508	56199048	0.001537	A	G	KTN1	13450	intergenic	5.816	5	5	15	0.0074	0.38	0.045108	1.76e-08
Volume of left caudate	24	rs1285844	14	91883267	91867706	92015295	0.006072	C	A	CCDC88C	0	intronic	6.489	4	1	1	0.011	0.29	-0.05589	1.06e-07
Volume of left caudate	25	rs208829	15	89947042	89934817	89947042	0.005478	G	A	LINC00925	7570	intergenic	4.882	5	2	13	-0.015	0.088	0.042392	1.91e-07
Volume of left caudate	26	rs34937307	16	975857	950028	1036860	0.000471	G	A	LMF1:LA16c-366D3.1	00:00:00	ncRNA_intronic	1.509	5	4	5	0.036	0.0015	-0.05629	1.93e-07
Volume of left caudate	27	rs6498540	16	15130594	15117299	15147954	0.000869	G	A	PDXDC1	0	UTR3	5.407	7	4	4	0.0002	0.98	-0.05034	5.09e-09
Volume of left caudate	28	rs7498665	16	28883241	28333411	29008079	1.7e-06	G	A	SH2B1	0	exonic	15.56	1f	4	4	0.028	0.0012	-0.05028	6.09e-10
Volume of left caudate	29	rs2356418	16	71357113	71356471	71357113	0.009937	A	C	AC106736.1	7978	intergenic	1.787	7	9	15	0.0086	0.32	-0.04144	1.9e-07
Volume of left caudate	30	rs6564272	16	73529760	73514035	73538128	0.003244	T	C	RP11-44L9.2	3447	intergenic	1.803	7	7	15	-0.013	0.24	-0.05415	5.52e-08
Volume of left caudate	31	rs4888010	16	73895046	73864662	73909650	0.001519	A	G	RP11-53L24.1	45092	intergenic	0.253	6	14	15	0.0036	0.67	0.045197	1.25e-08
Volume of left caudate	32	rs35555768	16	87241203	87224857	87257820	0.000642	T	C	C16orf95	0	intergenic	3.204	4	2	15	-0.0092	0.27	0.045685	7.71e-09
Volume of left caudate	33	rs17764251	17	4214005	3989968	4214005	9.68e-06	A	G	UBE2G1	0	intronic	3.016	1b	1	7	-0.023	0.007	0.048364	9.92e-10
Volume of left caudate	34	rs4925149	17	18125326	18043106	18156375	0.001469	A	G	LLGL1	3574	intergenic	1.862	7	5	5	-0.025	0.0028	0.040466	4.32e-07
Volume of left caudate	35	rs62082217	18	22644148	22616484	22656876	3.66e-05	T	C	ZNF521	0	intronic	6.527	6	4	15	0.015	0.25	0.073384	2.83e-10
Volume of left caudate	36	rs2043145	18	50851107	50716945	50949402	0.005747	G	A	DCC	0	intronic	5.642	NA	9	15	0.0023	0.78	-0.04337	5.91e-08
Volume of left caudate	37	rs138948451	19	47516783	47351966	47523077	0.003251	G	A	NPAS1	6293	intergenic	3.255	4	1	14	0.0005	0.98	0.12377	2.54e-08
Volume of left caudate	38	rs6110115	20	13963728	13963728	14034392	0.004155	C	A	SEL1L2	0	intronic	10.92	6	14	15	-0.003	0.73	-0.04477	4.05e-08
Volume of left caudate	39	rs6060983	20	30420924	30235302	30436088	1.69e-06	C	T	MYLK2	0	intronic	2.942	7	4	15	-0.025	0.0061	-0.05492	1.67e-10
Volume of left caudate	40	rs721506	21	41980351	41918958	42000488	1.43e-07	C	T	DSCAM	0	intronic	0.286	7	5	15	0.012	0.14	-0.05723	8.89e-13
Volume of left putamen	1	rs2710880	1	931166	921716	952003	0.00084	G	A	RP11-54O7.17	179	downstream	0.478	NA	2	14	-0.0083	0.41	-0.04611	1.57e-08
Volume of left putamen	2	rs11576262	1	117526055	117525810	117564909	3.96e-09	G	A	PTGFRN	0	intronic	0.051	1f	4	5	-0.042	1.8e-05	0.065235	2.48e-12
Volume of left putamen	3	rs11240358	1	205070573	205044339	205261963	0.001625	A	G	RBBP5	0	intronic	2.252	6	4	4	0.037	1.1e-05	-0.0387	1.66e-06
Volume of left putamen	4	rs12712327	2	32579219	31912164	32849207	0.000156	T	C	BIRC6	2876	intergenic	2.866	7	5	15	0.035	9.7e-05	-0.04459	1.45e-07
Volume of left putamen	5	rs888083	2	37117073	37067137	37189296	0.00553	T	C	STRN	0	intronic	5.19	NA	1	5	-0.015	0.082	0.040891	3.9e-07
Volume of left putamen	6	rs11575194	2	217543728	217543728	217543728	0.001831	A	G	IGFBP5	0	exonic	25.5	5	3	15	0.035	0.15	-0.10245	7.33e-08
Volume of left putamen	7	rs4674310	2	219318078	219269729	219657838	0.000343	C	T	USP37	0	UTR3	4.084	6	4	5	0.015	0.12	0.046231	1.24e-08
Volume of left putamen	8	rs6796804	3	71524980	71481127	71528943	0.006684	G	A	FOXP1	0	intronic	0.136	7	5	15	-0.028	0.0076	0.047618	1.95e-06
Volume of left putamen	9	rs6438857	3	124557643	124550364	124614317	0.006163	C	T	ITGB5	0	intronic	4.342	7	4	5	0.0006	0.94	-0.04261	1.13e-07
Volume of left putamen	10	rs34722008	4	38659594	38556399	38716721	1.76e-07	A	G	RP11-617D20.1:AC021860.1	00:00:00	ncRNA_intronic	0.693	7	5	15	0.021	0.016	-0.05571	1.33e-11
Volume of left putamen	11	rs62310295	4	57858267	57835056	57899602	0.00738	T	G	POLR2B	0	intronic	2.661	7	4	4	0.0031	0.73	-0.04314	1.68e-07
Volume of left putamen	12	rs13107325	4	103188709	103001649	103387094	0.000131	T	C	SLC39A8	0	exonic	23.1	5	4	15	0.028	0.13	0.091231	4.01e-09
Volume of left putamen	13	rs62368266	5	50735098	50658334	51120973	0.008151	A	C	CTD-2335O3.2	10836	intergenic	19.61	5	7	15	-0.016	0.2	0.063218	3.87e-07
Volume of left putamen	14	rs34513149	5	67485429	67441931	67495410	0.004915	T	C	RP11-404L6.2	274	upstream	0.131	5	5	15	0.0009	0.94	-0.05766	8.37e-08
Volume of left putamen	15	rs28508368	5	71427909	71422008	71436354	0.001302	G	A	MAP1B	0	intronic	0.499	7	4	5	-0.0054	0.52	-0.04475	2.27e-08
Volume of left putamen	16	rs780399	5	87532977	87513775	87776730	1.52e-06	C	T	TMEM161B	0	intronic	2.581	6	1	5	-0.0069	0.46	-0.06051	1.22e-11
Volume of left putamen	17	rs2790102	6	45432214	45407654	45511945	5.92e-08	A	G	RUNX2	0	intronic	6.952	7	4	15	-0.014	0.098	0.05995	1.03e-12
Volume of left putamen	18	rs11979485	7	45174421	45153306	45181593	0.009316	T	C	TBRG4	22774	intergenic	5.758	5	5	15	0.038	0.0003	0.041875	1.16e-05
Volume of left putamen	19	rs11766083	7	77741028	77716309	77773693	0.000879	A	G	MAGI2	0	intronic	11.01	5	5	15	0.0039	0.72	-0.05801	1.16e-08
Volume of left putamen	20	rs12219780	10	30388055	30376771	30417112	0.002389	C	A	KIAA1462	0	intergenic	0.95	5	2	15	0.017	0.067	-0.04468	1.63e-07
Volume of left putamen	21	rs11196920	10	116565832	116565832	116567671	0.007792	T	C	TAF9BP2	3301	intergenic	1.096	7	5	15	-0.011	0.35	-0.05494	2.71e-07
Volume of left putamen	22	rs2257791	10	118643670	118613930	118778079	4.09e-05	A	G	ENO4	0	intronic	0.312	6	4	15	-0.022	0.024	-0.05488	3.54e-09
Volume of left putamen	23	rs10835211	11	27701365	27646247	27723334	0.00289	A	G	BDNF-AS:BDNF	00:00:00	ncRNA_intronic	7.377	5	4	15	0.032	0.00085	-0.04213	2.87e-06
Volume of left putamen	24	rs11233664	11	83253641	82933549	83369346	7.27e-07	G	A	DLG2	0	intronic	4.041	7	5	15	0.023	0.0082	-0.05293	9.89e-11
Volume of left putamen	25	rs2845871	11	92032930	92004112	92036512	2.86e-05	C	T	NDUFB11P1	36267	intergenic	18.92	NA	5	15	0.0006	0.94	-0.05403	1.94e-10
Volume of left putamen	26	rs3847539	11	92573279	92573192	92623349	0.001213	C	T	FAT3	0	intronic	4.47	5	4	15	-0.0016	0.88	0.05473	1.49e-08
Volume of left putamen	27	rs11608149	11	111535102	111441537	111647084	0.009941	A	G	SIK2	0	intronic	2.529	6	4	5	0.0038	0.69	-0.0466	2.59e-07
Volume of left putamen	28	rs12800487	11	117396386	117375596	117442767	1.13e-11	A	G	DSCAML1	0	intronic	1.211	7	4	15	0.013	0.23	-0.08534	5.83e-17
Volume of left putamen	29	rs310856	12	77462365	77449790	77537765	0.007197	T	C	E2F7	3004	intergenic	0.307	5	5	15	0.035	0.013	-0.06498	1.54e-06
Volume of left putamen	30	rs11111293	12	102921296	102913946	102921296	0.006821	C	T	RP11-210L7.1	13862	intergenic	19.36	2b	2	15	-0.01	0.3	-0.04909	2.48e-07
Volume of left putamen	31	rs1959087	14	56201197	55921280	56215477	6.88e-26	G	T	RP11-813I20.2	13728	intergenic	7.281	NA	5	15	-0.011	0.21	-0.11209	1.68e-40
Volume of left putamen	32	rs1763216	14	101691410	101689191	101696931	0.008413	T	C	RP11-8L8.1	6831	intergenic	1.359	NA	2	15	-0.0015	0.86	-0.04145	1.82e-07
Volume of left putamen	33	rs62037364	16	28868695	28561982	28919341	0.001245	A	G	SH2B1	0	intronic	0.669	7	4	15	0.028	0.0011	-0.03972	9.9e-07
Volume of left putamen	34	rs2081214	16	75293829	75242531	75298646	0.001155	T	C	BCAR1	0	intronic	0.221	6	4	5	0.0021	0.87	-0.06611	1.41e-08
Volume of left putamen	35	rs9907752	17	19890237	19799698	19942850	0.000349	G	A	AKAP10	8580	intergenic	2.332	5	5	15	-0.017	0.045	-0.04456	2.4e-08
Volume of left putamen	36	rs7211510	17	65060178	65059775	65260472	0.00918	C	A	HELZ	6375	intergenic	1.251	6	5	15	0.0035	0.68	0.040965	2.34e-07
Volume of left putamen	37	rs62098017	18	50875225	50395036	51061399	1.44e-10	C	A	DCC	0	intronic	0.61	7	8	15	0.003	0.72	0.065305	3.25e-16
Volume of left putamen	38	rs2965200	19	19476365	19373689	19657632	0.00249	A	G	MAU2	6801	intergenic	10.34	7	1	5	-0.021	0.015	-0.04201	4.21e-07
Volume of left putamen	39	rs75094663	19	42495457	42495457	42737136	0.000975	A	G	ATP1A3	0	intronic	10.56	5	1	14	-0.037	0.045	-0.08404	7.46e-08
Volume of left putamen	40	rs6138937	20	2882931	2823247	3027220	0.000436	C	T	PTPRA	0	intronic	1.407	2c	4	15	-0.0094	0.33	-0.05319	8.44e-09
Volume of left putamen	41	rs1555329	20	25231858	25202892	25638138	0.000145	A	G	PYGB	0	intronic	0.557	5	1	5	0.0009	0.91	-0.04804	1.24e-09
Volume of left putamen	42	rs6060986	20	30426297	30056718	30520131	2.21e-12	A	G	MYLK2	3804	intergenic	4.475	4	5	7	-0.022	0.014	-0.07198	1.14e-16
Volume of left putamen	43	rs2097351	22	30236395	30171031	30403996	0.009202	G	A	ASCC2	2123	intergenic	2.75	4	5	15	-0.043	7.9e-06	-0.04001	1.15e-05
Volume of left pallidum	1	rs35837551	2	32545499	32499150	32835664	2.96e-05	A	G	AL133245.2	1207	intergenic	1.453	7	4	5	0.031	0.00034	-0.0456	2.7e-08
Volume of left pallidum	2	rs4670190	2	33763519	33740855	33786389	0.003152	A	G	RASGRP3	0	intronic	0.045	7	4	15	-0.0096	0.4	0.05981	5.13e-08
Volume of left pallidum	3	rs13063977	3	127112104	127090659	127191375	0.006328	T	G	RP11-88I21.2	2590	intergenic	9.365	5	5	14	-0.019	0.025	0.040021	8.35e-07
Volume of left pallidum	4	rs13107325	4	103188709	102702364	103292422	1.09e-07	T	C	SLC39A8	0	exonic	23.1	5	4	15	0.028	0.13	-0.10983	1.4e-12
Volume of left pallidum	5	rs80311787	5	130618866	130570345	131312327	0.000634	T	C	CDC42SE2	0	intronic	0.332	4	2	5	-0.01	0.37	-0.06207	8.08e-09
Volume of left pallidum	6	rs1316330	6	45469626	45407654	45506122	0.000195	A	C	RUNX2	0	intronic	2.955	NA	4	15	-0.0096	0.32	0.054466	2.33e-09
Volume of left pallidum	7	rs9398171	6	108983527	108861264	109020332	9.67e-05	T	C	FOXO3	0	intronic	0.836	5	5	5	0.012	0.2	0.05233	1.55e-09
Volume of left pallidum	8	rs3735568	7	28215654	28148940	28239466	0.002857	T	C	JAZF1	0	intronic	8.216	NA	5	5	0.087	4.9e-06	0.087696	3.21e-06
Volume of left pallidum	9	rs11993089	8	10009952	9975675	10009952	0.007483	T	G	MSRA	0	intronic	14.76	7	5	7	0.046	1.2e-07	-0.03573	9.02e-06
Volume of left pallidum	10	rs7838131	8	11596163	11585764	11596549	0.003804	A	G	GATA4	0	intronic	2.872	2b	4	14	-0.026	0.0025	0.038121	2.09e-06
Volume of left pallidum	11	rs196798	8	24689972	24677490	24848584	2.17e-07	G	A	RP11-624C23.1	0	ncRNA_intronic	0.344	5	7	15	0.031	0.0038	0.070503	5.36e-11
Volume of left pallidum	12	rs2974300	8	42440532	42340907	42468218	1.12e-09	T	C	RP11-503E24.3	30195	intergenic	10.67	5	5	15	-0.0034	0.68	0.063524	2.62e-15
Volume of left pallidum	13	rs11039297	11	47581443	47378245	47943419	2.26e-07	A	G	CELF1	0	intronic	12.48	5	5	15	-0.025	0.0051	0.056736	4.47e-11
Volume of left pallidum	14	rs7950543	11	63599440	63598802	63797679	0.000619	C	T	RP11-466C23.5	2698	intergenic	4.009	7	5	5	0.015	0.084	-0.04585	2.49e-08
Volume of left pallidum	15	rs8014725	14	56186953	56175154	56204701	4.03e-11	G	A	KTN1	18708	intergenic	2.005	6	5	15	-0.0067	0.42	-0.06589	1.32e-16
Volume of left pallidum	16	rs9914273	17	19802247	19799698	19911649	2.66e-05	C	T	RP11-78O7.2	1646	intergenic	0.938	1f	5	5	-0.019	0.026	-0.04846	1.9e-09
Volume of left pallidum	17	rs12951632	17	40741013	40571284	40824834	0.00013	C	T	FAM134C	0	intronic	0.574	6	4	4	0.04	1.2e-05	-0.0462	1.25e-07
Volume of left pallidum	18	rs2240117	19	19418916	19397789	19471241	0.006548	T	C	SUGP1	0	intronic	0.3	7	4	4	0.061	5.6e-07	0.052718	7.84e-06
Volume of left pallidum	19	rs6138937	20	2882931	2823247	3027220	2.1e-05	C	T	PTPRA	0	intronic	1.407	2c	4	15	-0.0094	0.33	-0.05888	1.82e-10
Volume of left pallidum	20	rs6132824	20	25238173	25178119	25990819	8.69e-05	C	T	PYGB	0	intronic	5.627	6	4	5	0.0034	0.68	-0.04918	4.9e-10
Volume of left pallidum	21	rs6060976	20	30414942	29804073	30520131	4.49e-09	A	G	MYLK2	0	intronic	0.25	3a	4	15	-0.021	0.024	-0.06373	2.16e-13
Volume of left pallidum	22	rs2272851	22	50655098	50616806	50668807	0.007891	G	A	SELO	0	intronic	0.276	5	3	4	-0.0075	0.38	-0.0421	1.68e-07
Volume of left hippocampus	1	rs61785580	1	46402849	45893811	46587530	3.28e-06	T	C	MAST2	0	intronic	0.622	7	5	15	0.036	0.032	-0.09867	1.47e-10
Volume of left hippocampus	2	rs6588512	1	54839533	54818099	54918666	2.68e-11	G	A	SSBP3	0	intronic	0.264	7	4	5	0.0099	0.23	-0.06533	1.3e-16
Volume of left hippocampus	3	rs623025	1	201765094	201760981	201849926	0.007375	C	T	NAV1:IPO9-AS1	00:00:00	ncRNA_intronic	11.14	NA	4	4	0.033	0.00055	-0.04059	7.69e-06
Volume of left hippocampus	4	rs2079462	2	107512320	107504396	107523808	0.001566	A	G	ST6GAL2	8755	intergenic	2.177	6	9	15	-0.029	0.0053	-0.05078	3.22e-07
Volume of left hippocampus	5	rs2970931	2	162873188	162172012	162910403	9.53e-14	C	T	DPP4	0	intronic	1.744	NA	4	15	0.015	0.068	-0.07108	9.08e-19
Volume of left hippocampus	6	rs77870968	3	44035493	44030072	44073842	0.006343	G	A	RP4-555D20.3	2894	intergenic	3.933	3a	5	13	0.037	0.18	0.11936	2.66e-07
Volume of left hippocampus	7	rs188026296	3	163932440	163612411	164114801	0.004042	G	T	MIR1263	43095	intergenic	1.37	7	4	15	0.036	0.26	-0.14221	1.33e-07
Volume of left hippocampus	8	rs7641987	3	171097659	171093725	171100663	0.003024	A	G	TNIK	0	intronic	2.984	6	5	5	-0.0021	0.82	0.0466	5.53e-08
Volume of left hippocampus	9	rs12504057	4	157719288	157627255	157742691	0.004651	T	G	PDGFC	0	intronic	1.475	7	2	15	-0.049	2.7e-05	-0.05027	4.14e-06
Volume of left hippocampus	10	rs17205972	5	82859065	82856519	82861400	3.56e-06	T	G	VCAN:VCAN-AS1	00:00:00	ncRNA_intronic	9.488	3a	1	15	-0.0083	0.42	0.066057	3.44e-11
Volume of left hippocampus	11	rs61192764	6	108995187	108864364	108998953	4.31e-05	G	A	FOXO3	0	intronic	0.562	3a	5	5	-0.021	0.1	-0.07362	1.22e-09
Volume of left hippocampus	12	rs4947122	6	111870090	111653167	111874975	0.000465	T	C	TRAF3IP2-AS1	0	ncRNA_intronic	4.426	7	5	15	0.023	0.024	-0.05451	3.65e-08
Volume of left hippocampus	13	rs9688452	6	149979900	149874899	150246034	6.7e-06	A	G	LATS1	0	UTR3	13.32	7	4	5	-0.017	0.048	0.05244	2.45e-10
Volume of left hippocampus	14	rs73105869	7	45052498	45008501	45156242	0.005416	C	T	CCM2	0	intronic	10.41	7	4	5	0.041	0.0013	-0.0531	3.41e-06
Volume of left hippocampus	15	rs12539299	7	148888534	148756738	148914047	0.000324	T	C	RP4-800G7.1	218	upstream	4.167	7	1	5	-0.0016	0.85	-0.04793	3.87e-09
Volume of left hippocampus	16	rs1404220	7	156316356	156316356	156326006	0.007145	A	C	LINC01006	0	ncRNA_intronic	2.85	4	5	15	0.0004	0.97	-0.04367	1.48e-07
Volume of left hippocampus	17	rs11988123	8	41020690	41009368	41073803	0.00404	C	T	SFRP1	98790	intergenic	0.027	5	5	15	-0.0018	0.86	0.051065	7.7e-08
Volume of left hippocampus	18	rs7030607	9	119245183	119166175	119297424	7.51e-17	A	G	ASTN2	0	intronic	18.27	3a	5	15	0.02	0.019	0.078503	1.56e-21
Volume of left hippocampus	19	rs10901818	10	126449428	126269575	126564349	2.68e-12	A	G	RP11-12J10.3:METTL10	00:00:00	intronic	1.449	4	4	4	0.0038	0.65	-0.06931	4.42e-18
Volume of left hippocampus	20	rs58937211	11	76129824	76129824	76267477	0.008887	A	G	RP11-111M22.2	4160	intergenic	0.627	7	13	15	-0.031	0.00048	0.037636	9.99e-06
Volume of left hippocampus	21	rs2578475	12	4007324	4005023	4013260	0.000249	G	T	RP11-664D1.1	0	ncRNA_intronic	3.171	NA	2	15	0.0094	0.29	-0.04893	4.94e-09
Volume of left hippocampus	22	rs12817240	12	41846898	41797727	41903274	0.000717	C	T	PDZRN4:RP11-413B19.2	00:00:00	ncRNA_intronic	0.016	4	5	15	0.027	0.092	-0.08159	2.91e-08
Volume of left hippocampus	23	rs17178006	12	65718299	65400292	66062967	1.95e-23	G	T	MSRB3	0	intronic	18.91	5	5	15	-0.018	0.21	-0.13702	2.74e-29
Volume of left hippocampus	24	rs7315280	12	117320938	117234676	117532098	1.41e-25	G	A	HRK	1691	intergenic	16.3	4	7	13	-0.01	0.46	0.15531	9.51e-37
Volume of left hippocampus	25	rs28758826	15	98443571	98429818	98443655	0.000278	G	A	ARRDC4	19212	intergenic	3.018	5	5	14	0.0041	0.62	-0.04709	3.82e-09
Volume of left hippocampus	26	rs3809627	16	30103160	29923510	30141985	0.0021	A	C	TBX6	0	UTR5	7.843	4	1	1	-0.027	0.0016	0.039777	9.37e-07
Volume of left hippocampus	27	rs8061854	16	70670557	70654728	70692762	0.000634	C	T	IL34	0	intronic	5.659	5	4	15	-0.02	0.018	0.043185	5.98e-08
Volume of left hippocampus	28	rs9893893	17	8988203	8979837	8998765	0.007402	T	C	NTN1	0	intronic	1.269	6	5	15	0.018	0.043	0.042723	6.02e-07
Volume of left hippocampus	29	rs62072546	17	18253839	18040404	18264227	0.005293	T	C	SHMT1	0	intronic	9.239	7	4	5	0.022	0.024	-0.04695	5.43e-07
Volume of left amygdala	1	rs7413619	1	50863454	50785294	51526458	2.23e-06	G	A	HMGB1P45	1042	intergenic	0.089	6	9	14	0.011	0.27	-0.05792	1.56e-11
Volume of left amygdala	2	rs35679428	3	190592836	190592836	190678743	9.21e-06	A	C	GMNC	0	intergenic	1.026	5	9	15	0.028	0.00074	0.045651	8.15e-09
Volume of left amygdala	3	rs7699960	4	53735661	53664110	53740868	0.000889	A	C	RASL11B	2660	intergenic	0.778	4	2	5	0.016	0.15	0.062633	1.61e-08
Volume of left amygdala	4	rs1866961	7	115850937	115850462	115853503	0.005316	C	T	TES	0	intronic	7.929	NA	1	1	0.001	0.91	0.044608	2.83e-08
Volume of left amygdala	5	rs73655468	9	119434113	119245183	119479868	0.001715	T	C	ASTN2	0	intronic	2.782	4	5	9	0.012	0.33	-0.06357	1.75e-08
Volume of left amygdala	6	rs3128247	10	44145822	44127462	44185016	0.000534	G	T	ZNF32-AS3	0	ncRNA_intronic	3.329	3a	5	15	-0.014	0.1	-0.04573	1.26e-08
Volume of left amygdala	7	rs11062908	12	4005222	3966754	4013260	4.92e-11	T	G	RP11-664D1.1	0	ncRNA_intronic	1.635	6	2	15	-0.0084	0.33	0.067024	1.93e-16
Volume of left amygdala	8	rs73123652	12	65874956	65718299	65874956	0.000632	C	T	MSRB3:RP11-230G5.2	00:00:00	ncRNA_intronic	4.485	6	9	15	-0.016	0.3	-0.07316	6.03e-09
Volume of left amygdala	9	rs11111293	12	102921296	102399379	102942969	3.88e-05	C	T	RP11-210L7.1	13862	intergenic	19.36	2b	2	15	-0.01	0.3	-0.05999	2.88e-10
Volume of left amygdala	10	rs17041417	12	103437796	103437796	103488841	0.005108	A	G	RP11-328J6.1	36931	intergenic	17.64	5	1	15	0.019	0.082	-0.05475	1.97e-07
Volume of left amygdala	11	rs11068224	12	117324967	117323367	117338504	0.002252	A	G	HRK	5720	intergenic	5.748	7	5	14	-0.0066	0.67	0.083013	1.3e-08
Volume of left amygdala	12	rs221325	14	59068284	59064730	59074878	0.002714	G	T	DACT1	32400	intergenic	3.75	7	5	15	0.017	0.048	0.042256	1.42e-07
Volume of left amygdala	13	rs12929297	16	77326177	77307040	77455781	8.72e-05	T	C	ADAMTS18	0	intronic	4.265	7	4	15	-0.014	0.084	0.047543	2.02e-09
Volume of left accumbens	1	rs2817144	1	3132424	3122321	3149408	0.000173	C	T	PRDM16	0	intronic	14.3	5	4	15	-0.0086	0.47	0.060871	3.26e-09
Volume of left accumbens	2	rs188382490	1	20019862	20019862	20019862	0.005433	A	G	TMCO4	0	intronic	1.537	6	4	5	0.022	0.48	0.13068	1.53e-07
Volume of left accumbens	3	rs2993263	1	46021630	45945898	46232723	0.001242	T	C	AKR1A1	0	intronic	3.046	1d	4	5	0.022	0.01	0.041215	4.01e-07
Volume of left accumbens	4	rs4111520	1	180958946	180940588	180986251	4.26e-06	G	A	STX6	0	intronic	4.1	5	4	4	0.0041	0.63	0.053196	3.73e-11
Volume of left accumbens	5	rs6723226	2	32849207	32499150	32849207	0.002745	G	A	TTC27	3891	intergenic	2.521	7	4	5	0.03	0.00077	-0.03767	5.98e-06
Volume of left accumbens	6	rs567897	2	45139153	45137115	45170153	0.00011	G	A	RP11-89K21.1	8178	intergenic	11.15	7	9	14	-0.018	0.03	-0.04616	1.3e-08
Volume of left accumbens	7	rs56068001	3	190601149	190591418	190678743	7.53e-05	C	A	GMNC	0	intergenic	3.836	3a	14	15	0.026	0.0023	0.043562	4.11e-08
Volume of left accumbens	8	rs337638	4	38604807	38592440	38716721	2.11e-05	C	T	RP11-617D20.1	9514	intergenic	3.284	5	5	15	0.017	0.052	-0.04894	1.64e-09
Volume of left accumbens	9	rs13107325	4	103188709	102702364	103388441	4.67e-26	T	C	SLC39A8	0	exonic	23.1	5	4	15	0.028	0.13	0.18591	3.54e-33
Volume of left accumbens	10	rs4691381	4	157730274	157627255	157742691	0.008152	C	T	PDGFC	0	intronic	2.286	6	4	15	-0.041	2.6e-05	-0.03906	2.32e-05
Volume of left accumbens	11	rs7713398	5	72252475	72097351	72406659	0.001528	G	A	FCHO2	0	intronic	11.43	2b	1	1	-0.026	0.0024	-0.0383	1.34e-06
Volume of left accumbens	12	rs329113	5	133856408	133828356	133860101	0.004884	G	A	RN7SL541P	2622	intergenic	0.135	7	5	15	0.027	0.0016	0.036144	7.32e-06
Volume of left accumbens	13	rs1999633	6	150187712	150187712	150246034	0.009793	T	C	RP11-244K5.8	0	ncRNA_intronic	5.396	NA	5	15	-0.02	0.038	0.043735	1.89e-06
Volume of left accumbens	14	rs12700239	7	20865979	20865979	20865979	1.99e-05	A	C	RPL23P8	965	upstream	18.57	5	7	15	-0.0032	0.76	0.062054	2.08e-10
Volume of left accumbens	15	rs62445297	7	36446716	36359084	36492212	0.008062	A	G	ANLN	0	intronic	1.677	7	1	5	0.034	0.0078	-0.05663	4.43e-06
Volume of left accumbens	16	rs28653762	7	50988853	50932772	51006983	0.008142	T	C	RP4-724E13.2	0	ncRNA_intronic	2.14	4	5	15	0.039	0.12	-0.11875	6.77e-07
Volume of left accumbens	17	rs78418050	8	112878929	112878929	113370822	0.009908	A	C	RP11-58O3.2	109873	intergenic	3.389	7	9	15	0.056	0.055	-0.11797	1.49e-06
Volume of left accumbens	18	rs527210	9	136146431	136137065	136267149	0.000172	T	C	ABO	0	ncRNA_intronic	1.348	6	5	14	0.049	4.2e-07	0.044492	2.18e-07
Volume of left accumbens	19	rs12828029	12	53864012	53680955	54086274	8.51e-06	G	A	PCBP2	0	intronic	2.973	4	4	4	0.0098	0.39	0.06919	1.39e-10
Volume of left accumbens	20	rs7306710	12	66376091	66325689	66376091	0.001721	C	T	HMGA2	16015	intergenic	1.126	7	9	15	0.044	2e-07	-0.03706	3.47e-06
Volume of left accumbens	21	rs1427793	12	106458238	106458238	106458238	0.003247	C	T	NUAK1	0	UTR3	7.496	4	2	5	0.016	0.11	-0.04891	2.41e-07
Volume of left accumbens	22	rs11625462	14	91997567	91867706	92059712	8.62e-06	T	C	SMEK1	20668	intergenic	0.061	5	5	15	0.012	0.25	-0.06645	2.05e-10
Volume of left accumbens	23	rs7496520	15	67153601	67135865	67153601	0.006152	T	G	RP11-622C24.1	50702	intergenic	0.968	6	5	15	-0.017	0.069	0.04449	7.14e-07
Volume of left accumbens	24	rs4786486	16	4429107	4429107	4445327	0.005577	T	C	CORO7-PAM16:CORO7:VASN	00:00:00	intronic	2.385	2b	2	5	-0.023	0.011	-0.03972	2.22e-06
Volume of left accumbens	25	rs149788304	16	58414866	58398766	58441064	0.007899	G	A	GINS3	0	intergenic	2.03	6	5	14	0.0095	0.82	-0.18349	1.62e-07
Volume of left accumbens	26	rs2696541	17	44351743	43463493	44874453	1.06e-08	A	G	ARL17B	406	downstream	12.11	NA	5	15	0.03	0.011	-0.0742	1.24e-12
Volume of left accumbens	27	rs429358	19	45411941	45387596	45428234	1.54e-05	C	T	APOE	0	exonic	12.64	5	1	14	-0.093	2.5e-14	-0.06251	1.44e-08
Volume of right thalamus	1	rs57532200	2	120511096	120474855	120769787	0.008092	G	T	PTPN4	6110	intergenic	7.841	4	5	15	0.0074	0.44	-0.04761	7.84e-08
Volume of right thalamus	2	rs7633673	3	152084243	151990779	152187279	0.001723	A	G	MBNL1	0	intronic	6.702	2b	4	15	-0.035	2.9e-05	0.038578	1.67e-06
Volume of right thalamus	3	rs34869253	4	1009420	1009420	1010077	0.005835	C	T	FGFRL1	0	intronic	2.477	3a	3	5	0.033	0.00022	0.036454	6.46e-06
Volume of right thalamus	4	rs362307	4	3241845	3078937	3272782	8.42e-06	T	C	HTT	0	UTR3	1.174	NA	4	4	0.066	4.5e-05	-0.08821	7.14e-09
Volume of right thalamus	5	rs36083520	4	23715876	23715876	23757308	2.42e-09	C	T	RP11-380P13.1	0	ncRNA_intronic	14.25	6	9	15	-0.015	0.18	0.078952	1.81e-14
Volume of right thalamus	6	rs2354314	4	48721327	48481149	48875926	0.000735	C	T	FRYL	0	intronic	5.336	4	2	15	-0.018	0.032	-0.04394	4.09e-08
Volume of right thalamus	7	rs16893969	5	64858889	64779214	65006234	0.000151	A	C	CENPK	0	intronic	8.758	1c	1	1	0.0049	0.6	0.056115	6.66e-10
Volume of right thalamus	8	rs175086	5	139543091	139517197	139700578	0.002515	A	G	CTB-131B5.5	0	ncRNA_exonic	0.526	7	5	15	0.0091	0.27	-0.0444	2.91e-08
Volume of right thalamus	9	rs74504435	7	54949256	54916280	55278852	8.21e-09	G	A	SNORA73	15538	intergenic	14.09	5	2	15	-0.01	0.48	0.10412	2.62e-14
Volume of right thalamus	10	rs1821008	8	8725319	8725319	8725319	0.007509	A	G	MFHAS1	0	intronic	0.824	6	4	5	0.04	3.6e-06	0.035642	8.61e-06
Volume of right thalamus	11	rs2439313	8	32533316	32524451	32539195	0.006951	G	A	NRG1	0	intronic	0.721	NA	5	15	-0.0058	0.49	-0.04439	5.93e-08
Volume of right thalamus	12	rs12156150	8	109527839	109365718	109586756	0.004278	T	G	EMC2	28693	intergenic	1.025	6	5	15	-0.011	0.21	0.042759	6.69e-08
Volume of right thalamus	13	rs10835187	11	27505677	27461779	27628826	0.000842	T	C	RP11-159H22.1	1	downstream	0.122	7	5	15	-0.026	0.0014	0.040417	4.86e-07
Volume of right thalamus	14	rs2664303	14	99750520	99733954	99751267	0.007332	T	C	BCL11B	12658	intergenic	1.304	5	5	14	-0.0094	0.26	0.042836	1.08e-07
Volume of right thalamus	15	rs55862039	15	63451563	63407390	63451858	0.007089	T	C	RPS27L	1342	intergenic	0.095	7	4	15	-0.0062	0.45	-0.04309	6.53e-08
Volume of right thalamus	16	rs12948299	17	45403057	45374980	45559659	0.005685	C	T	ITGB3:ITGB3:EFCAB13	00:00:00	intronic	4.463	5	5	15	0.0003	0.97	-0.04698	2.53e-08
Volume of right thalamus	17	rs11651117	17	78430326	78430326	78430326	0.000565	G	A	CTD-2526A2.2	1796	intergenic	2.207	5	2	14	######	0.94	0.047683	1.89e-09
Volume of right thalamus	18	rs7239092	18	38897862	38891869	39027043	0.000212	C	T	RP11-142I20.1	149532	intergenic	0.773	6	5	15	######	0.96	0.06377	6.36e-10
Volume of right thalamus	19	rs429358	19	45411941	45387596	45422946	0.000162	C	T	APOE	0	exonic	12.64	5	1	14	-0.093	2.5e-14	-0.05806	1.4e-07
Volume of right thalamus	20	rs28583106	20	61189530	61145196	61208981	1.43e-06	C	A	WI2-87327B8.1	14815	intergenic	4.407	5	5	14	-0.012	0.29	-0.06412	9.16e-12
Volume of right caudate	1	rs2817144	1	3132424	3119118	3149789	2.23e-12	C	T	PRDM16	0	intronic	14.3	5	4	15	-0.0086	0.47	0.089405	3.48e-18
Volume of right caudate	2	rs11209414	1	69749323	69736914	69778187	0.001335	C	T	RP11-74K19.1	34216	intergenic	0.027	5	5	15	-0.016	0.061	0.045517	6.38e-08
Volume of right caudate	3	rs76675013	2	20646825	20634033	20646825	0.006305	T	C	RHOB	9	upstream	22.4	2b	1	1	0.015	0.59	0.15107	1.03e-07
Volume of right caudate	4	rs11676147	2	204555946	204517033	204661197	0.001954	C	A	CD28	15251	intergenic	5.128	3a	5	15	0.0064	0.56	-0.05718	2.42e-08
Volume of right caudate	5	rs16857085	2	218113731	218113380	218147429	0.002164	G	A	RN7SKP43	2547	intergenic	5.289	4	2	7	-0.013	0.23	-0.06072	4.76e-08
Volume of right caudate	6	rs13066214	3	47033937	46960742	47579965	0.000516	T	C	NBEAL2	0	intronic	3.363	5	4	5	0.033	9.1e-05	-0.04071	3.97e-07
Volume of right caudate	7	rs4688411	3	63487426	63441900	63498703	0.002132	G	A	SYNPR:SYNPR-AS1	00:00:00	ncRNA_intronic	2.232	3b	5	15	0.02	0.017	-0.04171	2.65e-07
Volume of right caudate	8	rs1005811	3	63959704	63862842	64003983	0.001435	T	C	ATXN7	0	intronic	3.303	NA	3	5	-0.02	0.029	0.044902	1.15e-07
Volume of right caudate	9	rs6770961	3	79716540	79683629	79807208	0.006179	C	A	ROBO1	0	intronic	0.968	6	9	15	-0.0041	0.63	-0.04294	9.64e-08
Volume of right caudate	10	rs745966	3	141653126	141632231	141753062	0.002286	C	A	ATP1B3	7769	intergenic	2.966	1f	4	5	0.0012	0.93	-0.0701	2.15e-08
Volume of right caudate	11	rs4865515	5	50895815	50582954	51096714	1.11e-06	C	A	CTD-2335O3.3	137891	intergenic	1.733	7	14	15	-0.0051	0.56	0.058517	3.34e-12
Volume of right caudate	12	rs4706012	5	130557043	130381389	131340702	1.16e-05	A	G	LYRM7	15923	intergenic	0.483	7	2	15	-0.016	0.21	-0.07586	1.24e-10
Volume of right caudate	13	rs13172721	5	179920543	179920543	179920543	0.007801	T	C	CNOT6	868	upstream	5.676	5	1	7	-0.014	0.097	-0.04027	4.19e-07
Volume of right caudate	14	rs7747401	6	15201610	15143159	15247393	0.0048	T	C	RP11-560J1.2	42543	intergenic	3.299	7	5	15	-0.036	0.0029	0.052078	2.17e-06
Volume of right caudate	15	rs68137036	6	43820215	43804825	43825023	0.005317	G	A	RP11-344J7.2	144	upstream	0.285	4	5	15	0.055	2.7e-09	-0.03986	5.49e-06
Volume of right caudate	16	rs12527010	6	125991507	125985540	126036621	0.000444	A	G	RP11-624M8.1	0	ncRNA_intronic	2.039	6	5	15	0.026	0.0014	-0.04141	2.29e-07
Volume of right caudate	17	rs11978165	7	8101099	8100236	8132252	0.00738	A	G	GLCCI1	0	intronic	4.356	6	4	5	0.0014	0.87	0.043952	1e-07
Volume of right caudate	18	rs66648318	7	100111319	99897475	100111776	0.000166	C	T	RP11-44M6.1	0	ncRNA_intronic	2.742	5	5	15	-0.0049	0.65	-0.05571	1.2e-09
Volume of right caudate	19	rs896953	8	144660189	144660189	144660189	0.009912	G	A	NAPRT1	0	intronic	3.218	NA	1	1	-0.011	0.27	0.044416	3e-07
Volume of right caudate	20	rs10982794	9	118312655	118202250	118312655	0.005226	G	T	2024-12-01	147731	intergenic	4.728	6	5	15	0.023	0.01	-0.04185	1.11e-06
Volume of right caudate	21	rs10986857	9	128488794	128483092	128739508	0.001023	A	G	RP11-423C15.3	17238	intergenic	11.42	5	5	15	0.012	0.24	-0.05311	1.89e-08
Volume of right caudate	22	rs1721801	10	95158800	95152624	95241680	2.08e-05	C	T	MYOF	0	intronic	1.785	7	4	15	0.0004	0.96	-0.05131	7.28e-11
Volume of right caudate	23	rs10082476	10	124164654	124131176	124192180	0.00271	G	A	PLEKHA1	0	intronic	1.736	7	4	5	0.043	1e-05	0.043447	2.5e-06
Volume of right caudate	24	rs1835764	11	83243039	83140517	83335764	0.002737	A	G	DLG2	0	intronic	0.189	NA	5	15	0.022	0.02	0.044878	3.19e-07
Volume of right caudate	25	rs2845867	11	92022709	91999430	92315907	1.3e-18	G	A	NDUFB11P1	46488	intergenic	0.148	NA	5	15	0.0016	0.86	0.08718	5.25e-25
Volume of right caudate	26	rs521609	11	117407301	117383215	117429728	0.001159	A	G	DSCAML1	0	intronic	4.189	5	2	15	0.015	0.16	-0.05528	2.83e-08
Volume of right caudate	27	rs9671291	14	56181695	56177508	56199048	0.003416	A	G	KTN1	13450	intergenic	5.816	5	5	15	0.0074	0.38	0.043354	6.13e-08
Volume of right caudate	28	rs1285844	14	91883267	91867706	91955497	0.007507	C	A	CCDC88C	0	intronic	6.489	4	1	1	0.011	0.29	-0.05468	1.99e-07
Volume of right caudate	29	rs11866418	16	1035456	950007	1036860	0.000955	G	A	SOX8	0	UTR3	1.145	4	3	14	0.027	0.0058	-0.04312	2.13e-07
Volume of right caudate	30	rs3803573	16	15138413	15117299	15147954	0.008595	T	C	PDXDC1:NTAN1	00:00:00	intronic	0.479	1f	4	5	-0.0024	0.79	-0.04574	1.3e-07
Volume of right caudate	31	rs7498665	16	28883241	28298418	29008079	1.21e-08	G	A	SH2B1	0	exonic	15.56	1f	4	4	0.028	0.0012	-0.05626	4.37e-12
Volume of right caudate	32	rs10048111	16	72053141	72053141	72230694	0.008718	C	T	DHODH	0	intronic	3.235	4	4	5	0.021	0.011	-0.03789	1.96e-06
Volume of right caudate	33	rs4888010	16	73895046	73864662	73909650	1.7e-05	A	G	RP11-53L24.1	45092	intergenic	0.253	6	14	15	0.0036	0.67	0.051645	7.73e-11
Volume of right caudate	34	rs35555768	16	87241203	87237568	87257820	0.00397	T	C	C16orf95	0	intergenic	3.204	4	2	15	-0.0092	0.27	0.04227	9.15e-08
Volume of right caudate	35	rs7225521	17	4027047	3880148	4214005	0.000143	G	A	ZZEF1	0	intronic	2.58	7	4	4	0.028	0.001	-0.04265	8.51e-08
Volume of right caudate	36	rs854807	17	18062443	18043106	18156375	0.000351	A	G	MYO15A	0	intronic	3.69	NA	2	15	-0.028	0.00095	0.041324	2.27e-07
Volume of right caudate	37	rs11657053	17	41191129	41172481	41445145	0.002601	T	G	BRCA1	5182	intergenic	0.291	6	5	15	0.019	0.035	-0.04402	2.07e-07
Volume of right caudate	38	rs62082217	18	22644148	22605161	22656876	8.19e-07	T	C	ZNF521	0	intronic	6.527	6	4	15	0.015	0.25	0.080401	4.8e-12
Volume of right caudate	39	rs10502971	18	50887961	50711510	50968973	0.002417	A	G	DCC	0	intronic	0.372	7	7	15	0.0032	0.7	-0.04435	2.74e-08
Volume of right caudate	40	rs138948451	19	47516783	47351966	47523077	0.002728	G	A	NPAS1	6293	intergenic	3.255	4	1	14	0.0005	0.98	0.12369	2.6e-08
Volume of right caudate	41	rs6060983	20	30420924	30225357	30436088	4.1e-08	C	T	MYLK2	0	intronic	2.942	7	4	15	-0.025	0.0061	-0.05955	4.26e-12
Volume of right caudate	42	rs6093496	20	40196054	40028640	40251912	0.006334	C	T	CHD6	0	intronic	3.83	4	4	5	0.008	0.44	-0.05408	1.23e-07
Volume of right caudate	43	rs8129524	21	41937021	41918958	42000488	2.32e-07	G	T	DSCAM	0	intronic	8.33	7	4	15	-0.013	0.13	0.055948	2.04e-12
Volume of right caudate	44	rs4331608	22	36456462	36456462	36456462	0.004046	A	G	RBFOX2	31988	intergenic	0.678	7	5	15	0.0077	0.51	-0.05773	6.35e-08
Volume of right putamen	1	rs2710880	1	931166	921716	954777	0.002181	G	A	RP11-54O7.17	179	downstream	0.478	NA	2	14	-0.0083	0.41	-0.04448	4.94e-08
Volume of right putamen	2	rs12131134	1	21534237	21134597	21535330	0.004989	T	G	ECE1	9502	intergenic	0.822	6	5	15	-0.0078	0.35	-0.04231	1.53e-07
Volume of right putamen	3	rs11576262	1	117526055	117525810	117564909	1.16e-07	G	A	PTGFRN	0	intronic	0.051	1f	4	5	-0.042	1.8e-05	0.060734	7e-11
Volume of right putamen	4	rs4951182	1	205236233	205044339	205261963	0.000648	C	A	TMCC2	0	intronic	2.205	2b	2	5	0.037	1.1e-05	-0.03951	6.57e-07
Volume of right putamen	5	rs212752	2	32419903	31758047	32457537	0.000162	C	T	SLC30A6	0	intronic	4.877	6	4	5	-0.022	0.0096	0.044074	2.87e-08
Volume of right putamen	6	rs11575194	2	217543728	217543728	217543728	0.000646	A	G	IGFBP5	0	exonic	25.5	5	3	15	0.035	0.15	-0.10648	2.21e-08
Volume of right putamen	7	rs6796804	3	71524980	71481127	71528943	0.0002	G	A	FOXP1	0	intronic	0.136	7	5	15	-0.028	0.0076	0.054848	4.21e-08
Volume of right putamen	8	rs12054227	3	124633100	124550364	124633100	0.000623	C	T	MUC13	0	intronic	5.365	6	4	15	######	0.98	-0.04772	6.14e-09
Volume of right putamen	9	rs35771878	4	38634757	38592440	38716721	4.8e-07	G	A	RP11-617D20.1:AC021860.1	00:00:00	ncRNA_intronic	0.639	5	5	15	0.022	0.012	-0.05453	4.31e-11
Volume of right putamen	10	rs13107325	4	103188709	102865304	103387094	6.59e-06	T	C	SLC39A8	0	exonic	23.1	5	4	15	0.028	0.13	0.099462	1.41e-10
Volume of right putamen	11	rs6880335	5	50752462	50658334	51102285	0.000397	T	C	CTD-2335O3.3	0	ncRNA_intronic	0.824	7	7	15	-0.015	0.24	0.071728	9.23e-09
Volume of right putamen	12	rs34513149	5	67485429	67443496	67540713	0.003883	T	C	RP11-404L6.2	274	upstream	0.131	5	5	15	0.0009	0.94	-0.05833	5.93e-08
Volume of right putamen	13	rs10066675	5	71423225	71422008	71436354	0.004164	G	A	MAP1B	0	intronic	0.846	7	4	5	0.0008	0.92	-0.04387	6.54e-08
Volume of right putamen	14	rs72783794	5	87112603	87112603	87112603	0.009856	T	G	CTD-2316B1.2	83516	intergenic	0.474	7	9	15	-0.021	0.1	-0.06205	7.46e-07
Volume of right putamen	15	rs780399	5	87532977	87513775	87776730	4.62e-06	C	T	TMEM161B	0	intronic	2.581	6	1	5	-0.0069	0.46	-0.05907	3.68e-11
Volume of right putamen	16	rs2819861	6	45424940	45407654	45510107	1.16e-06	G	A	RUNX2	0	intronic	0.904	NA	4	15	0.013	0.14	-0.05639	1.82e-11
Volume of right putamen	17	rs3957418	6	100760409	100760409	100760409	0.002312	T	C	SIM1	72481	intergenic	2.719	NA	5	15	0.011	0.23	0.043912	7.65e-08
Volume of right putamen	18	rs12197456	6	129905249	129905249	129905249	0.00932	G	A	ARHGAP18	0	exonic	11.69	5	4	15	0.012	0.45	-0.08546	2.93e-07
Volume of right putamen	19	rs11766083	7	77741028	77716309	77773693	0.001902	A	G	MAGI2	0	intronic	11.01	5	5	15	0.0039	0.72	-0.0564	2.9e-08
Volume of right putamen	20	rs7021479	9	3872757	3867921	3880643	0.007554	T	C	GLIS3	0	intronic	1.979	6	5	15	-0.033	0.0017	-0.04582	5.89e-06
Volume of right putamen	21	rs12219780	10	30388055	30376771	30417112	0.001035	C	A	KIAA1462	0	intergenic	0.95	5	2	15	0.017	0.067	-0.04613	6.39e-08
Volume of right putamen	22	rs11196973	10	116661012	116565832	116669284	0.006337	A	G	RP11-106M7.4	0	ncRNA_exonic	9.541	6	5	15	-0.011	0.39	-0.06156	1.94e-07
Volume of right putamen	23	rs7901788	10	118763586	118606810	118896767	9.44e-08	C	T	KIAA1598	0	intronic	0.198	6	1	15	0.017	0.08	0.064242	1.7e-12
Volume of right putamen	24	rs11233664	11	83253641	82933549	83369346	1.77e-08	G	A	DLG2	0	intronic	4.041	7	5	15	0.023	0.0082	-0.05773	1.71e-12
Volume of right putamen	25	rs2845871	11	92032930	92004112	92036512	3.04e-05	C	T	NDUFB11P1	36267	intergenic	18.92	NA	5	15	0.0006	0.94	-0.05397	2.04e-10
Volume of right putamen	26	rs3847539	11	92573279	92573192	92619898	0.002491	C	T	FAT3	0	intronic	4.47	5	4	15	-0.0016	0.88	0.053284	3.53e-08
Volume of right putamen	27	rs12800487	11	117396386	117375596	117430058	8.32e-10	A	G	DSCAML1	0	intronic	1.211	7	4	15	0.013	0.23	-0.07993	4.58e-15
Volume of right putamen	28	rs1959087	14	56201197	55921280	56215477	6.88e-26	G	T	RP11-813I20.2	13728	intergenic	7.281	NA	5	15	-0.011	0.21	-0.11198	1.99e-40
Volume of right putamen	29	rs2763571	14	56514679	56512590	56514679	0.003919	T	C	Y_RNA	20481	intergenic	4.898	7	5	15	0.007	0.42	0.044039	1e-07
Volume of right putamen	30	rs7161254	14	100316146	100299473	100333150	0.007793	A	G	EML1	0	intronic	1.741	6	5	15	-0.0035	0.7	0.045772	1.77e-07
Volume of right putamen	31	rs35985858	15	96271010	96270254	96271010	0.008843	C	A	RNU2-3P	18022	intergenic	2.251	6	7	15	0.078	0.0041	0.11539	4.33e-06
Volume of right putamen	32	rs7498665	16	28883241	28340945	29008079	8.37e-06	G	A	SH2B1	0	exonic	15.56	1f	4	4	0.028	0.0012	-0.0476	4.66e-09
Volume of right putamen	33	rs2081214	16	75293829	75262929	75298646	0.007507	T	C	BCAR1	0	intronic	0.221	6	4	5	0.0021	0.87	-0.06127	1.47e-07
Volume of right putamen	34	rs9899357	17	19800549	19799698	20008903	0.000134	C	T	RP11-78O7.2	0	ncRNA_exonic	3.178	4	2	15	-0.02	0.02	-0.0464	1.42e-08
Volume of right putamen	35	rs7218814	17	21279605	21279289	21283507	0.005702	G	T	KCNJ12	0	UTR5	14.87	4	1	1	-0.029	0.0012	-0.03902	5.19e-06
Volume of right putamen	36	rs7211510	17	65060178	65032432	65272255	0.000508	C	A	HELZ	6375	intergenic	1.251	6	5	15	0.0035	0.68	0.046047	6.17e-09
Volume of right putamen	37	rs1504744	18	50889558	50544039	51061399	7.5e-12	A	G	DCC	0	intronic	3.727	5	7	15	0.0031	0.71	0.068445	1.14e-17
Volume of right putamen	38	rs75094663	19	42495457	42495457	42737136	0.002637	A	G	ATP1A3	0	intronic	10.56	5	1	14	-0.037	0.045	-0.08065	2.44e-07
Volume of right putamen	39	rs6058468	20	30406448	30061053	30514161	2.19e-10	A	C	MYLK2	662	upstream	1.685	5	2	15	-0.019	0.039	-0.06801	4.92e-15
Volume of right putamen	40	rs205783	20	56357972	56326759	56357972	0.009395	T	C	PMEPA1	71379	intergenic	0.055	3a	5	15	0.015	0.095	-0.04023	7.24e-07
Volume of right putamen	41	rs2222979	21	41623169	41587378	41662870	0.000682	A	G	DSCAM	0	intronic	2.073	7	5	15	-0.0076	0.36	-0.04541	1.32e-08
Volume of right putamen	42	rs132534	22	29299806	29162506	29358802	0.005205	C	T	ZNRF3	0	intronic	9.808	5	1	7	-0.015	0.11	-0.04601	3.21e-07
Volume of right pallidum	1	rs4951182	1	205236233	205037676	205268803	1.58e-05	C	A	TMCC2	0	intronic	2.205	2b	2	5	0.037	1.1e-05	-0.04501	1.46e-08
Volume of right pallidum	2	rs35837551	2	32545499	32499150	32835664	0.000713	A	G	AL133245.2	1207	intergenic	1.453	7	4	5	0.031	0.00034	-0.04052	7.83e-07
Volume of right pallidum	3	rs12479397	2	33761010	33740855	33786389	0.000334	C	T	RASGRP3	0	intronic	3.818	7	2	15	-0.0051	0.63	0.062565	3.83e-09
Volume of right pallidum	4	rs2278530	2	219501133	219264107	219661840	0.000588	A	G	PLCD4	0	intronic	9.068	NA	4	4	-0.0012	0.89	-0.04654	5.84e-09
Volume of right pallidum	5	rs1464047	3	39526874	39472447	39526874	0.007285	T	C	MOBP	0	intronic	2.243	NA	2	15	0.013	0.12	-0.03981	4.71e-07
Volume of right pallidum	6	rs13063977	3	127112104	127086482	127191375	0.000485	T	G	RP11-88I21.2	2590	intergenic	9.365	5	5	14	-0.019	0.025	0.044172	5.39e-08
Volume of right pallidum	7	rs4148155	4	89054667	89039082	89054667	0.00298	G	A	ABCG2	0	intronic	0.071	6	4	15	-0.0063	0.64	-0.06727	5.26e-08
Volume of right pallidum	8	rs13107325	4	103188709	102666785	103387094	1.25e-20	T	C	SLC39A8	0	exonic	23.1	5	4	15	0.028	0.13	-0.1629	7.55e-26
Volume of right pallidum	9	rs832579	5	56164943	55992718	56260259	0.000991	G	A	MAP3K1	0	intronic	4.201	6	4	5	-0.025	0.0065	0.042736	3.08e-07
Volume of right pallidum	10	rs6878122	5	76427311	76424949	76435004	0.006063	A	G	ZBED3-AS1	0	ncRNA_intronic	3.435	5	5	15	-0.065	1.9e-12	-0.03771	7.83e-06
Volume of right pallidum	11	rs62371608	5	117496957	117424611	117499364	0.003475	A	G	CTD-3179P9.1	0	ncRNA_intronic	0.199	7	14	15	0.012	0.22	-0.0486	1.25e-07
Volume of right pallidum	12	rs1316330	6	45469626	45407654	45511945	0.000174	A	C	RUNX2	0	intronic	2.955	NA	4	15	-0.0096	0.32	0.054146	2.88e-09
Volume of right pallidum	13	rs9398171	6	108983527	108934461	109019323	0.002202	T	C	FOXO3	0	intronic	0.836	5	5	5	0.012	0.2	0.046569	7.7e-08
Volume of right pallidum	14	rs1545535	7	17493007	17493007	17493007	0.00577	A	G	AC019117.1:AC019117.2	00:00:00	ncRNA_intronic	5.08	7	5	15	0.022	0.011	0.040849	1.74e-06
Volume of right pallidum	15	rs10226758	7	28214614	28148940	28239466	0.004149	C	A	JAZF1	0	intronic	15	5	5	5	0.03	0.002	0.043455	3.12e-06
Volume of right pallidum	16	rs4385401	7	100099466	99987805	100099466	0.009938	C	T	NYAP1	7043	intergenic	0.379	4	2	15	0.0035	0.74	-0.0517	2.13e-07
Volume of right pallidum	17	rs1457263	8	24706223	24677490	24764896	1.08e-08	A	G	RP11-624C23.1	0	ncRNA_intronic	1.765	7	14	15	-0.029	0.0032	-0.06621	2.86e-12
Volume of right pallidum	18	rs2974300	8	42440532	42339634	42468218	1.22e-12	T	C	RP11-503E24.3	30195	intergenic	10.67	5	5	15	-0.0034	0.68	0.070118	2.56e-18
Volume of right pallidum	19	rs1397380	8	142003054	141709868	142018135	0.009969	C	T	PTK2	0	intronic	1.744	NA	4	5	0.019	0.041	-0.03821	1.5e-06
Volume of right pallidum	20	rs11789451	9	127825903	127818519	127825903	0.006457	G	A	SCAI	0	intronic	1.677	1f	5	15	-0.016	0.048	0.039253	7.62e-07
Volume of right pallidum	21	rs7901788	10	118763586	118643670	118776306	0.007228	C	T	KIAA1598	0	intronic	0.198	6	1	15	0.017	0.08	0.045398	6.16e-07
Volume of right pallidum	22	rs10835060	11	1488143	1478565	1589132	0.006179	G	T	MOB2	2543	intergenic	0.683	5	4	5	-0.015	0.15	-0.05138	3.27e-07
Volume of right pallidum	23	rs2883187	11	27741092	27541995	27746991	0.003677	A	G	BDNF:RP11-587D21.4	00:00:00	ncRNA_intronic	18.27	NA	1	13	-0.015	0.078	0.041161	2.67e-07
Volume of right pallidum	24	rs6485795	11	47929846	47378245	47943419	7.52e-08	A	G	RP11-793I11.1	2686	intergenic	12.95	1f	2	15	-0.022	0.018	0.059574	5.69e-12
Volume of right pallidum	25	rs10897465	11	63722448	63700056	63783080	0.008985	T	C	NAA40	0	UTR3	0.091	6	3	4	0.016	0.074	-0.04051	8.64e-07
Volume of right pallidum	26	rs112808386	14	50506931	50506931	50506931	0.006942	A	G	RP11-58E21.3:RP11-58E21.5	00:00:00	ncRNA_intronic	5.965	4	2	7	0.019	0.41	0.13508	1.97e-07
Volume of right pallidum	27	rs8014725	14	56186953	56000667	56201197	1.3e-09	G	A	KTN1	18708	intergenic	2.005	6	5	15	-0.0067	0.42	-0.06217	6e-15
Volume of right pallidum	28	rs35498631	16	11074741	11047936	11207817	0.007724	C	T	CLEC16A	0	intronic	6.469	5	2	5	-0.012	0.24	0.04972	3.18e-07
Volume of right pallidum	29	rs56933819	16	28940916	28829228	29008079	0.00346	G	T	RABEP2	0	intronic	3.293	7	5	15	-0.025	0.0045	0.039562	1.61e-06
Volume of right pallidum	30	rs203482	17	19827210	19799698	19900168	0.008512	A	G	AKAP10	0	intronic	0.145	NA	4	4	-0.018	0.031	-0.03882	1.47e-06
Volume of right pallidum	31	rs598892	17	38600092	38589733	38600092	0.005147	A	G	IGFBP4	0	exonic	22.5	NA	1	1	-0.018	0.048	0.040661	5.69e-07
Volume of right pallidum	32	rs8069437	17	44906949	43500477	44906949	0.000288	C	T	WNT3	0	intergenic	0.689	5	5	14	-0.039	0.00015	0.048489	3.06e-07
Volume of right pallidum	33	rs62079086	17	76156983	76153929	76167047	0.007089	C	T	C17orf99	0	exonic	5.464	7	2	15	0.037	0.0055	-0.0552	3.35e-06
Volume of right pallidum	34	rs2240117	19	19418916	19374061	19666574	0.001265	T	C	SUGP1	0	intronic	0.3	7	4	4	0.061	5.6e-07	0.056871	1.42e-06
Volume of right pallidum	35	rs78081759	19	51130909	51130909	51130909	0.008479	A	G	SYT3	0	intronic	0.595	6	5	15	0.024	0.17	-0.08049	4.51e-07
Volume of right pallidum	36	rs2474769	20	25248725	25177920	25990819	2.61e-07	T	C	PYGB	0	intronic	0.011	7	4	5	-0.0054	0.56	-0.05635	1.44e-12
Volume of right pallidum	37	rs6058468	20	30406448	29478157	30645959	6.63e-12	A	C	MYLK2	662	upstream	1.685	5	2	15	-0.019	0.039	-0.07147	1.91e-16
Volume of right pallidum	38	rs7277699	21	42002154	41932078	42021300	0.003545	A	G	DSCAM:DSCAM-IT1	00:00:00	ncRNA_intronic	0.598	6	5	15	0	1	-0.07589	4.86e-08
Volume of right pallidum	39	rs1004763	22	38474952	38405417	38502927	0.000171	T	C	SLC16A8	0	intronic	0.38	NA	4	5	0.024	0.0058	-0.04374	4.64e-08
Volume of right pallidum	40	rs2066915	22	44220143	44069292	44269104	0.003689	C	T	SULT4A1	245	downstream	0.351	5	5	14	-0.0017	0.86	0.0515	5.65e-08
Volume of right hippocampus	1	rs33931638	1	46500251	45956803	46587530	0.000371	A	G	MAST2	0	exonic	25.3	NA	4	4	0.034	0.036	-0.08357	2.53e-08
Volume of right hippocampus	2	rs6690450	1	54854079	54836215	54918666	7.74e-09	A	C	SSBP3	0	intronic	2.34	2b	4	5	0.01	0.21	-0.05924	5.66e-14
Volume of right hippocampus	3	rs2970931	2	162873188	161904823	162929979	9.03e-17	C	T	DPP4	0	intronic	1.744	NA	4	15	0.015	0.068	-0.07729	6.59e-22
Volume of right hippocampus	4	rs700651	2	198631714	198164530	198923075	0.00057	A	G	AC011997.1:BOLL	00:00:00	intronic	1.152	7	5	15	0.0072	0.41	-0.04806	1.1e-08
Volume of right hippocampus	5	rs7630893	3	141759380	141716072	141825598	0.003484	T	C	TFDP2	0	intronic	2.015	7	5	15	0.0062	0.5	-0.04724	1.02e-07
Volume of right hippocampus	6	rs7648610	3	171097499	170985578	171100663	0.0005	C	T	TNIK	0	intronic	1.265	7	5	5	-0.0024	0.79	0.049758	6.65e-09
Volume of right hippocampus	7	rs140493028	3	176624622	176624622	176624622	0.00304	T	G	RP11-644C3.1	38995	intergenic	2.153	3a	1	15	0.08	0.096	0.2184	1.89e-07
Volume of right hippocampus	8	rs11733245	4	184958962	184956929	184987183	0.004644	G	A	STOX2	14282	intergenic	0.623	4	5	14	0.0011	0.9	-0.04282	1.1e-07
Volume of right hippocampus	9	rs34257018	5	66080929	66080929	66131936	0.006627	T	C	MAST4	0	intronic	0.177	7	5	15	0.015	0.081	-0.04102	5.17e-07
Volume of right hippocampus	10	rs12653308	5	82858828	82831421	82861400	3.58e-08	G	A	VCAN:VCAN-AS1	00:00:00	ncRNA_intronic	14.57	2b	1	15	-0.0075	0.47	0.07302	1.73e-13
Volume of right hippocampus	11	rs32680	5	102191715	102077258	102287496	0.0031	T	C	PAM	0	intronic	3.725	NA	2	15	0.038	8.6e-05	-0.04224	3.17e-06
Volume of right hippocampus	12	rs7752159	6	111787820	111579345	111919619	2.53e-05	C	A	REV3L	0	intronic	1.784	6	4	5	0.021	0.031	-0.05739	1.35e-09
Volume of right hippocampus	13	rs9398787	6	126090608	126040435	126116953	0.006483	G	A	HEY2	8192	intergenic	11.58	5	5	15	0.036	1.2e-05	0.035517	7.61e-06
Volume of right hippocampus	14	rs9688452	6	149979900	149874899	150246034	1.06e-08	A	G	LATS1	0	UTR3	13.32	7	4	5	-0.017	0.048	0.060604	2.55e-13
Volume of right hippocampus	15	rs62449208	7	31446101	31407481	31451959	0.001578	G	A	AC006380.3	8157	intergenic	5.342	7	5	15	0.006	0.6	-0.06306	3.27e-08
Volume of right hippocampus	16	rs4724083	7	42007071	42003500	42026272	0.004884	T	C	GLI3	0	intronic	0.99	4	4	15	0.0015	0.87	0.045296	1.2e-07
Volume of right hippocampus	17	rs72597447	7	45116136	45000366	45163099	0.000251	C	T	CCM2	67	downstream	5.481	5	4	4	0.042	0.0002	-0.05384	1.85e-07
Volume of right hippocampus	18	rs12539299	7	148888534	148756738	148914047	0.000853	T	C	RP4-800G7.1	218	upstream	4.167	7	1	5	-0.0016	0.85	-0.04636	1.23e-08
Volume of right hippocampus	19	rs10093514	8	10831971	10568424	10833581	0.000807	G	A	XKR6	0	intronic	3.434	4	5	14	-0.041	2.3e-06	-0.04104	6.71e-07
Volume of right hippocampus	20	rs7030607	9	119245183	119166175	119477732	4.47e-14	A	G	ASTN2	0	intronic	18.27	3a	5	15	0.02	0.019	0.072575	1.25e-18
Volume of right hippocampus	21	rs2559508	10	126552361	126302936	126564349	1.4e-08	A	G	NPM1P31	3717	intergenic	2.539	NA	5	15	0.0018	0.85	-0.06584	3.49e-14
Volume of right hippocampus	22	rs2578475	12	4007324	4005023	4013260	0.00397	G	T	RP11-664D1.1	0	ncRNA_intronic	3.171	NA	2	15	0.0094	0.29	-0.04387	1.57e-07
Volume of right hippocampus	23	rs17178006	12	65718299	65400292	66114854	7.06e-26	G	T	MSRB3	0	intronic	18.91	5	5	15	-0.018	0.21	-0.14636	3.44e-33
Volume of right hippocampus	24	rs7315280	12	117320938	117145460	117532098	1.41e-25	G	A	HRK	1691	intergenic	16.3	4	7	13	-0.01	0.46	0.15035	1.52e-34
Volume of right hippocampus	25	rs150644597	15	37237040	37201699	37237040	0.002622	C	T	MEIS2	0	intronic	17.8	4	2	15	0.0085	0.77	0.14326	5.62e-08
Volume of right hippocampus	26	rs28758826	15	98443571	98429818	98446866	8.39e-06	G	A	ARRDC4	19212	intergenic	3.018	5	5	14	0.0041	0.62	-0.05194	8.05e-11
Volume of right hippocampus	27	rs3924855	16	29954955	29923510	30328317	1.46e-05	G	A	TMEM219	0	intronic	5.989	NA	2	15	0.032	0.00021	-0.04569	9.1e-09
Volume of right hippocampus	28	rs11865702	16	70681298	70654728	70692762	0.000572	G	A	IL34	0	intronic	0.398	5	1	15	-0.022	0.0073	0.042201	1.09e-07
Volume of right amygdala	1	rs6588396	1	51464565	50785294	51750909	5.28e-12	C	T	CDKN2C	24259	intergenic	0.368	5	5	15	-0.013	0.14	-0.06737	4.01e-17
Volume of right amygdala	2	rs812887	3	77576162	77576162	77576162	0.006127	G	A	ROBO2	0	intronic	17.02	NA	5	15	-0.02	0.014	0.039355	1.02e-06
Volume of right amygdala	3	rs35679428	3	190592836	190592836	190673127	3.09e-05	A	C	GMNC	0	intergenic	1.026	5	9	15	0.028	0.00074	0.044085	2.59e-08
Volume of right amygdala	4	rs6810668	4	103908731	103146888	104249776	0.000258	T	G	SLC9B1	0	intronic	0.055	5	5	15	-0.036	1.3e-05	-0.04049	2.65e-07
Volume of right amygdala	5	rs17473342	5	122697009	122644620	122746941	0.009015	C	T	CEP120	0	intronic	12.81	6	4	5	0.015	0.12	-0.0468	3.03e-07
Volume of right amygdala	6	rs9394969	6	43825459	43804571	43829941	0.002823	T	G	RP11-344J7.2	5388	intergenic	0.845	7	5	15	0.038	8e-06	-0.03648	4.38e-06
Volume of right amygdala	7	rs1821008	8	8725319	8713038	8725319	0.001527	A	G	MFHAS1	0	intronic	0.824	6	4	5	0.04	3.6e-06	0.037997	2.1e-06
Volume of right amygdala	8	rs10774183	12	4005023	4004464	4013260	4.78e-12	T	C	RP11-664D1.1	0	ncRNA_intronic	3.945	5	2	15	-0.009	0.29	0.069226	1.87e-17
Volume of right amygdala	9	rs17178006	12	65718299	65668987	65874956	3.08e-06	G	T	MSRB3	0	intronic	18.91	5	5	15	-0.018	0.21	-0.08072	3.73e-11
Volume of right amygdala	10	rs5742671	12	102815758	102399354	102942969	8.23e-08	A	G	IGF1	0	intronic	0.889	3a	5	15	-0.0083	0.44	-0.07467	3.94e-13
Volume of right amygdala	11	rs35816010	12	103441358	103437796	103535020	0.001408	G	A	RP11-328J6.1	33369	intergenic	2.439	7	9	15	0.0004	0.96	-0.04698	9.25e-09
Volume of right amygdala	12	rs7315280	12	117320938	117320658	117477082	0.00068	G	A	HRK	1691	intergenic	16.3	4	7	13	-0.01	0.46	0.071092	7.01e-09
Volume of right accumbens	1	rs10909901	1	3131235	3122321	3149408	0.000875	T	C	PRDM16	0	intronic	0.916	5	4	15	-0.0089	0.45	0.05869	1.04e-08
Volume of right accumbens	2	rs10917151	1	22422721	22353136	22470407	0.001432	A	G	CDC42	3283	intergenic	2.461	5	4	4	0.026	0.02	0.05545	2.24e-07
Volume of right accumbens	3	rs2993263	1	46021630	45945898	46539522	0.001712	T	C	AKR1A1	0	intronic	3.046	1d	4	5	0.022	0.01	0.041013	4.57e-07
Volume of right accumbens	4	rs146852545	1	49193040	49193040	49193040	0.009278	G	A	AGBL4	0	intronic	7.005	6	4	5	0.098	0.00072	-0.12624	2.28e-05
Volume of right accumbens	5	rs3861926	1	197207702	196762973	197296376	0.009796	A	G	CRB1	0	intronic	0.11	7	15	15	0.16	0.0018	0.19745	1.28e-05
Volume of right accumbens	6	rs35837551	2	32545499	32499150	32835664	0.004471	A	G	AL133245.2	1207	intergenic	1.453	7	4	5	0.031	0.00034	-0.03643	8.96e-06
Volume of right accumbens	7	rs7568987	2	45154229	45130410	45170153	8.92e-05	G	A	RP11-89K21.1	0	ncRNA_intronic	2.176	4	5	13	-0.024	0.008	-0.04817	2.33e-08
Volume of right accumbens	8	rs1316356	3	190657163	190591272	190679913	5.47e-18	C	T	GMNC	46944	intergenic	0.902	NA	9	15	0.028	0.00095	0.07747	2.25e-21
Volume of right accumbens	9	rs7696128	4	19088386	19088386	19088386	0.0003	G	T	RP11-3J1.1	85571	intergenic	1.422	5	9	15	0.0097	0.26	-0.04617	4.95e-09
Volume of right accumbens	10	rs13107325	4	103188709	103001649	103387094	1.67e-08	T	C	SLC39A8	0	exonic	23.1	5	4	15	0.028	0.13	0.11343	2.54e-13
Volume of right accumbens	11	rs7672622	4	157705551	157627255	157742691	0.000434	G	A	PDGFC	0	intronic	4.504	6	4	15	-0.032	0.00083	-0.04575	5.96e-07
Volume of right accumbens	12	rs2842374	6	7224710	7223663	7320807	0.004003	T	C	RREB1	0	intronic	0.754	4	4	4	-0.021	0.02	0.042263	6.99e-07
Volume of right accumbens	13	rs729761	6	43804571	43804571	43826681	0.006551	G	T	RP11-344J7.2	14922	intergenic	6.227	2b	5	15	-0.052	2e-08	0.038307	1.45e-05
Volume of right accumbens	14	rs12700239	7	20865979	20865979	20865979	9.39e-06	A	C	RPL23P8	965	upstream	18.57	5	7	15	-0.0032	0.76	0.064642	3.58e-11
Volume of right accumbens	15	rs148008112	7	83871697	83803086	83943494	0.009813	A	C	SEMA3A	0	intronic	1.066	6	5	15	-0.02	0.29	-0.08789	2.43e-07
Volume of right accumbens	16	rs12357321	10	21790476	21768560	22098701	0.003513	A	G	CASC10	4284	intergenic	8.867	4	2	14	0.0006	0.95	0.047898	2.67e-08
Volume of right accumbens	17	rs10741461	11	93011775	93003376	93011775	0.005842	C	A	RP11-755E23.3	37440	intergenic	2.015	6	5	15	0.016	0.053	0.040756	5.04e-07
Volume of right accumbens	18	rs7306710	12	66376091	66327632	66376091	0.001178	C	T	HMGA2	16015	intergenic	1.126	7	9	15	0.044	2e-07	-0.03804	1.9e-06
Volume of right accumbens	19	rs11111293	12	102921296	102913946	102921296	0.000594	C	T	RP11-210L7.1	13862	intergenic	19.36	2b	2	15	-0.01	0.3	-0.0546	9.55e-09
Volume of right accumbens	20	rs1285850	14	91885706	91859501	92099719	8.11e-10	G	A	RP11-895M11.3	0	ncRNA_intronic	0.715	4	1	15	0.037	1e-05	-0.05737	8.15e-13
Volume of right accumbens	21	rs7141210	14	101182470	101166944	101182470	0.002899	C	T	DLK1	9571	intergenic	3.727	2b	5	14	-0.0044	0.62	-0.0468	3.12e-08
Volume of right accumbens	22	rs4239147	17	41229812	41172481	41445145	0.004443	G	A	BRCA1	0	intronic	0.511	NA	4	5	0.02	0.02	-0.04151	7.83e-07
Volume of right accumbens	23	rs9909861	17	47079416	47079416	47145848	0.000769	A	C	IGF2BP1	0	intronic	1.679	3a	1	13	-0.048	5.5e-08	0.040001	1.19e-06
Volume of right accumbens	24	rs2598426	17	74142222	74133974	74151456	0.006322	A	C	RNF157-AS1:RNF157	00:00:00	ncRNA_intronic	7.15	NA	2	7	0.012	0.36	0.066556	1.21e-07
Volume of right accumbens	25	rs429358	19	45411941	45392254	45428234	8.79e-05	C	T	APOE	0	exonic	12.64	5	1	14	-0.093	2.5e-14	-0.05833	1.22e-07
Volume of right accumbens	26	rs12160976	22	46438246	46411969	46443789	0.003304	A	G	LINC00899	0	ncRNA_exonic	0.209	6	1	5	0.0018	0.85	-0.04666	2.73e-08
Note: CondFDR identified a total of 399 loci for each subcortical volume conditioning on T2DM. For each locus, we provided the physical location (chromosome, position, start position, and end position), lead SNP in this locus and its condFDR value, nearest gene, and the distance of lead SNP to the nearest gene, functional variant classification based on its physical position, CADD score, Regulome…

## Sheet: Table S6
Supplementary Table 6. Distinct genomic loci across 14 subcortical brain volumes conditioning on T2DM.
GenomicLocus	SNP	CHR	BP	Start	End	CondFDR	Novelty for subcortical volumes	NearestGene	Distance	Function	CADD	RDB	MinChrState	CommonChrState
1	rs2710880	1	931166	921716	954777	0.00084	F	RP11-54O7.17	179	downstream	0.478	NA	2	14
2	rs2817144	1	3132424	3119118	3149789	1.77e-13	F	PRDM16	0	intronic	14.3	5	4	15
3	rs188382490	1	20019862	20019862	20019862	0.00543	F	TMCO4	0	intronic	1.537	6	4	5
4	rs12131134	1	21534237	21134597	21535330	0.00499	F	ECE1	9502	intergenic	0.822	6	5	15
5	rs10917151	1	22422721	22353136	22470407	0.00143	F	CDC42	3283	intergenic	2.461	5	4	4
6	rs61785580	1	46402849	45893811	46587530	3.28e-06	F	MAST2	0	intronic	0.622	7	5	15
7	rs146852545	1	49193040	49193040	49193040	0.00928	F	AGBL4	0	intronic	7.005	6	4	5
8	rs6588396	1	51464565	50785294	51750909	5.28e-12	F	CDKN2C	24259	intergenic	0.368	5	5	15
9	rs6588512	1	54839533	54818099	54918666	2.68e-11	F	SSBP3	0	intronic	0.264	7	4	5
10	rs11209414	1	69749323	69736914	69778187	0.00133	F	RP11-74K19.1	34216	intergenic	0.027	5	5	15
11	rs11576262	1	117526055	117525810	117564909	3.96e-09	F	PTGFRN	0	intronic	0.051	1f	4	5
12	rs4111520	1	180958946	180940588	180986251	4.26e-06	F	STX6	0	intronic	4.1	5	4	4
13	rs3861926	1	197207702	196762973	197296376	0.0098	F	CRB1	0	intronic	0.11	7	15	15
14	rs623025	1	201765094	201760981	201849926	0.00738	F	NAV1:IPO9-AS1	00:00:00	ncRNA_intronic	11.14	NA	4	4
15	rs4951182	1	205236233	205037676	205268803	1.58e-05	F	TMCC2	0	intronic	2.205	2b	2	5
16	rs76675013	2	20646825	20634033	20646825	0.0063	F	RHOB	9	upstream	22.4	2b	1	1
17	rs35837551	2	32545499	31758047	32849207	2.96e-05	F	AL133245.2	1207	intergenic	1.453	7	4	5
18	rs12479397	2	33761010	33740855	33786389	0.000334	F	RASGRP3	0	intronic	3.818	7	2	15
19	rs888083	2	37117073	37067137	37189296	0.00553	F	STRN	0	intronic	5.19	NA	1	5
20	rs7568987	2	45154229	45130410	45170153	8.92e-05	F	RP11-89K21.1	0	ncRNA_intronic	2.176	4	5	13
21	rs34035161	2	48633999	48589683	48740186	0.00318	F	FOXN2	27565	intergenic	0.169	5	5	15
22	rs2079462	2	107512320	107504396	107523808	0.00157	F	ST6GAL2	8755	intergenic	2.177	6	9	15
23	rs57532200	2	120511096	120474855	120769787	0.00809	F	PTPN4	6110	intergenic	7.841	4	5	15
24	rs2970931	2	162873188	161904823	162929979	9.03e-17	F	DPP4	0	intronic	1.744	NA	4	15
25	rs700651	2	198631714	198164530	198923075	0.00057	F	AC011997.1:BOLL	00:00:00	intronic	1.152	7	5	15
26	rs11676147	2	204555946	204473751	204661197	0.00195	F	CD28	15251	intergenic	5.128	3a	5	15
27	rs11575194	2	217543728	217543728	217543728	0.000646	F	IGFBP5	0	exonic	25.5	5	3	15
28	rs16857085	2	218113731	218113380	218147429	0.00133	F	RN7SKP43	2547	intergenic	5.289	4	2	7
29	rs4674310	2	219318078	219264107	219657838	0.000343	F	USP37	0	UTR3	4.084	6	4	5
30	rs1464047	3	39526874	39472447	39526874	0.00728	F	MOBP	0	intronic	2.243	NA	2	15
31	rs77870968	3	44035493	44030072	44073842	0.00634	F	RP4-555D20.3	2894	intergenic	3.933	3a	5	13
[truncated: 190 more rows]

## Sheet: Table S7
Supplementary Table 7. Genomic loci shared between T2DM and subcortical brain volumes identified by conjunctional FDR.
[truncated: 132 more rows]

[truncated: 10 more sheets: Table S8, Table S9, Table S10, Table S11, Table S12, Table S13, Table S14, Table S15, Table S16, Table S17]
